# Supplementary material for: Disease-associated mutations within the yeast DNAJB6 homolog Sis1 slow conformer-specific substrate processing and can be corrected by the modulation of nucleotide exchange factors
Source: Nat Commun. 2022 Aug 5;13:4570. doi: 10.1038/s41467-022-32318-9 (PMC9355953; doi:10.1038/s41467-022-32318-9)
Supplement: Supplementary file 4 — Source Data [file 41467_2022_32318_MOESM4_ESM.xlsx]

## Sheet: Fig. 1a
Fig. 1a
Time(min)	Only Rnq1			sis-wt+Rnq1			sis-F106L+Rnq1			sis-N108L+Rnq1			sis-D110Δ+Rnq1			sis-F115I+Rnq1				Time(min)	Only Rnq1	sis-wt+Rnq1	sis-F106L+Rnq1	sis-N108L+Rnq1	sis-D110Δ+Rnq1	sis-F115I+Rnq1
0	385.053	395.257	432.999	424.581	400.183	469.345	380.556	428.687	383.035	378.15	412.761	395.911	375.601	492.166	417.726	411.081	392.93	460.643		0	404.436	431.37	397.426	395.607	428.498	421.551
1	486.471	438.226	484.771	458.127	471.432	455.462	508.35	446.379	441.128	473.153	463.948	432.995	439.21	449.721	473.889	461.12	470.864	455.825		1	469.823	461.674	465.286	456.699	454.273	462.603
2	476.607	470.542	464.321	542.143	478.014	479.476	499.399	438.351	488.324	500.467	508.448	459.614	423.046	517.88	520.955	466.087	513.983	522.783		2	470.49	499.878	475.358	489.51	487.294	500.951
3	451.775	470.992	529.202	525.439	498.975	583.262	488.472	534.281	547.261	563.792	547.939	497.064	448.231	505.993	494.777	484.102	520.007	541.261		3	483.99	535.892	523.338	536.265	483	515.123
4	449.05	504.782	566.326	452.327	493.257	568.476	430.032	563.908	564.675	517.558	539.953	502.837	492.686	541.628	516.916	542.01	550.973	557.88		4	506.719	504.687	519.538	520.116	517.077	550.288
5	511.85	427.468	544.034	380.395	554.794	491.549	404.875	502.771	499.903	522.813	458.366	483.506	518.574	490.59	537.204	570.124	549.01	487.942		5	494.451	475.579	469.183	488.228	515.456	535.692
6	526.787	411.153	442.17	373.341	566.837	477.147	415.556	439.61	457.659	470.046	502.69	456.78	511.117	514.837	486.23	547.764	556.976	446.402		6	460.037	472.442	437.608	476.505	504.061	517.047
7	505.394	382.983	436.455	367.705	597.703	437.621	389.276	428.898	466.538	437.148	445.868	414.774	479.256	457.299	439.884	475.868	507.367	477.458		7	441.611	467.676	428.237	432.597	458.813	486.898
8	453.062	377.518	392.591	410.045	540.699	421.043	383.099	399.89	416.93	454.708	390.588	367.173	455.289	436.098	469.859	461.011	473.876	402.581		8	407.724	457.262	399.973	404.156	453.749	445.823
9	447.901	379.256	401.275	369.226	504.978	398.52	372.783	400.418	419.427	421.179	393.67	393.74	429.788	408.428	457.46	464.547	413.623	448.757		9	409.477	424.241	397.543	402.863	431.892	442.309
10	417.758	379.839	394.616	362.798	468.015	406.386	367.692	369.653	415.934	436.07	399.823	396.816	428.374	405.851	408.186	450.209	394.118	415.733		10	397.404	412.4	384.426	410.903	414.137	420.02
11	403.504	400.086	397.005	431.298	442.558	403.041	369.61	374.326	425.065	372.448	423.18	394.15	392.622	392.83	434.308	455.532	427.587	449.136		11	400.198	425.632	389.667	396.593	406.587	444.085
12	416.294	384.275	396.269	396.673	422.147	408.204	393.607	361.324	406.701	403.117	385.163	402.9	376.244	416.538	409.006	450.453	407.846	411.078		12	398.946	409.008	387.211	397.06	400.596	423.126
13	414.049	388.888	384.545	403.36	377.999	381.899	417.213	391.715	376.52	394.258	392.55	401.599	415.465	405.516	413.761	432.764	416.25	456.459		13	395.827	387.753	395.149	396.136	411.581	435.158
14	394.137	381.88	377.19	424.555	426.064	413.996	389.804	363.342	405.372	409.605	402.836	397.938	405.435	408.483	433.253	425.766	411.822	409.274		14	384.402	421.538	386.173	403.46	415.724	415.621
15	415.021	384.292	386.942	391.487	401.54	465.594	362.764	380.562	406.265	405.707	380.466	366.073	403.233	361.035	406.397	437.929	372.928	396.26		15	395.418	419.54	383.197	384.082	390.222	402.372
16	372.657	367.972	426.854	385.693	404.435	394.725	361.118	375.216	416.553	447.282	381.934	370.399	373.706	399.273	443.366	394.916	395.099	454.028		16	389.161	394.951	384.296	399.872	405.448	414.681
17	378.147	375.843	406.633	407.421	374.372	395.172	420.279	383.692	425.805	404.538	379.007	349.593	389.405	366.094	423.278	404.54	404.996	406.456		17	386.874	392.322	409.925	377.713	392.926	405.331
18	397.585	377.652	431.334	401.85	446.373	389.06	386.073	395.861	422.263	380.979	362.336	459.157	381.314	371.529	399.232	401.46	420.792	405.044		18	402.19	412.428	401.399	400.824	384.025	409.099
19	372.254	359.803	384.651	361.494	397.782	407.25	430.118	369.221	376.02	396.835	405.824	381.934	410.405	361.662	390.84	393.577	412.528	391.274		19	372.236	388.842	391.786	394.864	387.636	399.126
20	398.09	367.497	394.01	368.267	398.023	418.972	400.133	373.74	410.201	372.366	389.612	382.464	433.729	405.401	395.294	438.932	417.391	410.18		20	386.532	395.087	394.691	381.481	411.475	422.168
21	372.155	373.565	376.479	369.371	400.59	402.501	347.63	377.825	431.665	387.483	375.808	381.064	369.099	390.331	391.225	386.16	425.965	413.22		21	374.066	390.821	385.707	381.452	383.552	408.448
22	387.28	386.224	372.132	382.035	397.241	422.564	353.311	384.005	419.309	415.305	394.426	389.816	404.475	434.994	411.106	416.763	428.23	444.458		22	381.879	400.613	385.542	399.849	416.858	429.817
23	388.622	424.132	363.085	392.412	387.803	418.722	384.464	362.181	406.964	390.904	374.638	379.483	387.29	416.215	440.277	389.439	405.03	440.56		23	391.946	399.646	384.536	381.675	414.594	411.676
24	386.68	395.486	382.386	377.211	385.495	392.684	386.442	372.804	392.086	389.595	386.982	414.089	390.935	381.68	414.214	395.124	429.997	421.449		24	388.184	385.13	383.777	396.889	395.61	415.523
25	406.637	388.224	405.281	385.293	410.288	391.879	371.304	381.544	438.66	376.421	396.947	403.142	412.359	401.353	411.336	392.309	387.314	399.23		25	400.047	395.82	397.169	392.17	408.349	392.951
26	375.998	401.904	400.667	375.102	390.106	410.205	390.786	375.606	423.815	387.171	397.194	395.233	387.883	400.882	415.066	410.851	365.576	427.377		26	392.856	391.804	396.736	393.199	401.277	401.268
27	380.721	386.455	379.914	371.486	388.416	413.71	393.708	368.112	423.147	389.933	425.853	410.785	411.862	403.357	420.181	385.207	385.276	426.135		27	382.363	391.204	394.989	408.857	411.8	398.873
28	386.791	382.755	391.549	396.692	390.154	390.421	399.173	376.512	397.533	383.863	422.372	405.344	433.695	392.533	436.513	402.734	418.602	440.491		28	387.032	392.422	391.073	403.86	420.914	420.609
29	393.092	373.853	377.955	401.955	379.224	376.964	384.568	377.171	383.824	492.27	394.434	424.043	405.149	382.404	449.765	394.888	405.342	415.254		29	381.633	386.048	381.854	436.916	412.439	405.161
30	410.142	393.339	418.498	411.674	392.651	401.966	398.018	390.778	378.873	489.285	378.063	398.132	388.922	394.178	460.167	427.652	410.534	397.355		30	407.326	402.097	389.223	421.827	414.422	411.847
31	382.308	400.085	397.948	382.102	568.079	419.836	387.659	411.618	394.109	365.561	380.596	434.512	370.474	376.883	518.725	405.834	387.388	396.087		31	393.447	456.672	397.795	393.556	422.027	396.436
32	406.456	383.74	428.273	418.613	540.238	431.74	431.444	380.034	416.074	399.371	383.928	381.959	403.143	467.163	491.191	421.578	408.122	409.131		32	406.156	463.53	409.184	388.419	453.832	412.944
33	392.953	356.734	376.955	368.874	529.337	418.494	384.114	367.674	395.512	376.285	396.224	398.834	378.93	402.498	464.239	429.755	393.237	384.701		33	375.547	438.902	382.433	390.448	415.222	402.564
34	416.029	368.22	413.504	379.024	492.076	397.768	380.25	399.221	416.135	387.207	396.74	376.972	388.523	391.583	420.344	424.978	389.674	404.913		34	399.251	422.956	398.535	386.973	400.15	406.522
35	399.209	390.675	394.558	374.135	459.449	398.649	382.126	421.01	382.822	377.404	387.559	390.814	377.184	392.381	410.121	440.233	389.347	419.834		35	394.814	410.744	395.319	385.259	393.229	416.471
36	408.338	406.563	411.796	361.539	409.481	428.77	364.506	399.969	375.469	402.298	392.324	384.985	371.574	385.332	397.204	438.864	382.835	430.876		36	408.899	399.93	379.981	393.202	384.703	417.525
37	408.147	410.518	395.244	370.652	409.773	423.484	352.979	397.31	439.761	377.59	372.25	395.005	375.705	385.825	419.009	456.625	388.299	408.876		37	404.636	401.303	396.683	381.615	393.513	417.933
38	379.858	413.673	363.701	403.815	406.543	373.364	380.195	410.146	434.401	364.322	399.003	390.603	397.345	396.605	411.198	416.804	402.334	399.389		38	385.744	394.574	408.247	384.643	401.716	406.176
39	384.24	330.373	377.953	401.569	395.239	393.29	383.157	368.574	460.318	367.256	377.069	379.333	378.359	384.751	395.084	388.367	413.83	421.908		39	364.189	396.699	404.016	374.553	386.065	408.035
40	406.106	363.225	398.586	460.285	394.112	419.897	397.876	394.716	427.726	361.337	404.025	401.65	400.967	389.859	398.629	396.786	403.072	432.792		40	389.306	424.765	406.773	389.004	396.485	410.883
41	408.909	354.766	373.309	412.439	410.531	404.279	376.635	375.461	447.339	366.742	375.68	411.679	440.08	399.078	421.277	390.834	422.156	459.567		41	378.995	409.083	399.812	384.7	420.145	424.186
42	406.049	402.076	397.111	412.448	415.395	381.926	454.162	382.289	456.229	361.31	398.928	390.762	406.395	389.232	425.738	404.965	398.107	395.177		42	401.745	403.256	430.893	383.667	407.122	399.416
43	365.885	377.901	390.587	352.922	412.978	412.227	399.162	389.603	402.713	377.619	380.631	420.064	373.484	384.447	418.609	421.678	403.241	409.113		43	378.124	392.709	397.159	392.771	392.18	411.344
44	369.743	377.893	385.844	377.337	416.106	398.98	389.514	396.318	425.509	406.813	390.811	416.326	399.233	456.136	414.229	535.081	410.201	391.175		44	377.827	397.474	403.78	404.65	423.199	445.486
45	431.708	370.395	358.295	383.361	402.871	412.087	371.776	383.995	427.037	377.51	388.255	404.404	381.63	420.722	393.517	417.389	430.602	387.647		45	386.799	399.44	394.269	390.056	398.623	411.879
46	383.876	399.534	376.942	364.638	377.848	395.167	378.217	369.076	465.676	400.82	382.876	385.581	413.977	390.975	390.972	410.097	389.227	391.957		46	386.784	379.218	404.323	389.759	398.641	397.094
47	382.655	394.695	388.417	368.514	413.88	404.994	396.455	377.552	468.26	396.984	399.91	401.841	411.115	410.297	384.316	387.423	410.148	406.215		47	388.589	395.796	414.089	399.578	401.909	401.262
48	394.764	411.972	402.835	383.84	389.84	422.649	403.281	372.997	407.401	393.22	395.076	390.033	412.548	412.496	390.843	412.121	387.456	410.376		48	403.19	398.776	394.56	392.776	405.296	403.318
49	364.758	388.584	407.985	367.72	394.921	421.471	383.968	402.288	417.729	379.723	414.911	384.753	409.321	403.673	379.154	381.479	365.444	439.909		49	387.109	394.704	401.328	393.129	397.383	395.611
50	394.072	375.098	409.308	389.36	413.199	432.199	429.565	403.909	397.217	395.699	383.303	397.765	415.315	397.653	408.003	425.541	390.154	409.912		50	392.826	411.586	410.23	392.256	406.99	408.536
51	418.069	387.016	465.549	369.295	421.922	433.22	372.298	375.232	401.89	367.774	391.133	392.179	398.114	394.605	420.984	431.68	395.724	421.522		51	423.545	408.146	383.14	383.695	404.568	416.309
52	417.551	365.132	400.659	395.349	404.541	399.586	356.703	381.492	412.886	427.055	412.182	389.751	400.718	398.385	452.351	398.965	397.277	420.201		52	394.447	399.825	383.694	409.663	417.151	405.481
53	400.41	378.375	363.828	421.416	392.995	386.828	362.78	368.04	385.127	418.095	405.34	386.337	386.79	396.115	415.66	417.346	398.952	411.997		53	380.871	400.413	371.982	403.257	399.522	409.432
54	395.888	373.8	399.04	390.766	415.355	402.525	376.399	388.312	418.744	406.019	404.611	368.71	420.798	404.916	418.512	430.553	384.31	430.086		54	389.576	402.882	394.485	393.113	414.742	414.983
55	406.808	376.688	355.279	444.583	407.205	387.806	361.749	400.555	424.366	397.707	389.433	391.61	401.996	388.807	407.009	426.011	391.403	413.49		55	379.592	413.198	395.557	392.917	399.271	410.301
56	413.988	376.058	404.72	423.509	397.265	408.678	363.199	390.117	385.709	393.501	379.792	404.258	365.402	403.131	429.607	395.775	392.566	397.796		56	398.255	409.817	379.675	392.517	399.38	395.379
57	429.772	354.623	381.556	384.739	422.508	408.08	359.345	387.143	420.841	377.015	401.656	411.48	399.521	369.441	578.344	389.861	411.294	425.562		57	388.65	405.109	389.11	396.717	449.102	408.906
58	436.142	389.967	410.2	376.686	367.187	379.578	374.321	381.817	421.595	358.701	383.928	391.441	370.925	388.358	438.347	413.548	391.599	417.067		58	412.103	374.484	392.578	378.023	399.21	407.405
59	401.461	390.757	423.547	380.733	379.808	406.705	353.905	388.666	426.829	363.008	396.067	419.026	420.328	373.459	444.338	430.961	408.505	427.889		59	405.255	389.082	389.8	392.7	412.708	422.452
60	405.617	400.77	386.207	404.057	382.188	419.607	379.397	487.024	414.96	388.153	402.923	378.202	376.445	408.289	419.341	423.668	408.578	435.178		60	397.531	401.951	427.127	389.759	401.358	422.475
61	381.216	405.946	394.545	373.722	379.504	410.481	363.688	392.882	425.161	367.037	419.852	401.369	390.014	403.667	397.185	401.496	404.036	417.841		61	393.902	387.902	393.91	396.086	396.955	407.791
62	391.103	385.437	419.511	407.214	387.063	431.991	377.387	363.974	438.945	380.775	410.849	420.837	368.154	457.946	422.68	450.169	411.809	437.273		62	398.684	408.756	393.435	404.154	416.26	433.084
63	402.74	370.79	438.267	331.609	386.34	423.114	383.905	408.858	429.819	361.756	396.688	386.748	463.267	419.483	396.84	397.762	428.539	429.632		63	403.932	380.354	407.527	381.731	426.53	418.644
64	410.439	395.788	407.784	367.392	414.548	410.713	377.424	405.045	442.025	401.939	471.172	388.331	423.409	392.51	421.511	419.899	395.445	428.64		64	404.67	397.551	408.165	420.481	412.477	414.661
65	380.492	431.845	400.522	380.728	404.711	406.967	398.786	371.739	398.407	390.829	397.481	398.327	407.104	389.769	409.386	426.687	373.989	424.104		65	404.286	397.469	389.644	395.546	402.086	408.26
66	381.776	386.367	385.989	390.32	397.529	408.487	374.847	404.45	414.978	399.627	409.131	406.981	392.176	412.064	444.365	419.476	386.278	410.42		66	384.711	398.779	398.092	405.246	416.202	405.391
67	381.311	372.063	368.834	420.168	428.129	493.63	380.874	371.919	389.514	388.441	390.13	404.914	389.534	383.826	369.433	432.913	371.567	412.202		67	374.069	447.309	380.769	394.495	380.931	405.561
68	374.096	383.973	373.158	392.309	423.003	418.98	408.094	388.613	374.957	416.523	392.468	411.38	369.634	382.109	391.008	387.504	427.118	398.824		68	377.076	411.431	390.555	406.79	380.917	404.482
69	408.424	407.894	381.329	381.217	427.052	410.681	370.729	386.559	378.181	406.064	408.434	372.088	369.347	408.418	413.577	378.714	415.266	459.241		69	399.216	406.317	378.49	395.529	397.114	417.74
70	382.004	390.748	370.164	364.237	398.349	399.446	378.096	398.894	387.299	385.602	406.869	379.351	403.258	404.042	413.018	362.37	399.86	446.598		70	380.972	387.344	388.096	390.607	406.773	402.943
71	428.913	353.784	371.141	389.438	428.018	398.337	434.597	393.664	398.676	392.393	383.285	395.255	417.231	397.265	438.994	408.374	419.036	439.588		71	384.613	405.264	408.979	390.311	417.83	422.333
72	452.727	399.497	384.666	405.75	383.38	396.239	425.172	408.934	398.467	407.444	376.723	417.264	411.951	396.305	433.864	414.812	397.693	402.435		72	412.297	395.123	410.858	400.477	414.04	404.98
73	367.255	407.652	404.541	372.719	432.746	404.906	412.69	396.6	409.475	374.438	408.557	403.428	402.433	411.336	427.867	425.533	405.159	411.05		73	393.149	403.457	406.255	395.474	413.879	413.914
74	378.817	379.846	406.937	381.772	397.611	380.398	394.956	399.884	383.293	381.641	403.074	415.474	393.927	388.771	406.117	409.171	395.154	423.285		74	388.533	386.594	392.711	400.063	396.272	409.203
75	404.228	427.799	405.809	385.736	399.778	443.168	369.338	392.677	400.807	395.792	355.714	416.009	413.272	387.519	397.223	455.628	403.083	446.947		75	412.612	409.561	387.607	389.172	399.338	435.219
76	400.075	402.66	415.138	411.468	405.352	399.994	379.18	363.648	424.248	366.46	364.581	385.078	401.578	417.655	406.265	442.348	403.619	427.859		76	405.958	405.605	389.025	372.04	408.499	424.609
77	401.325	400.498	432.818	385.515	407.929	411.08	391.973	382.209	423.428	393.02	406.354	396.514	373.968	392.151	430.452	384.039	411.244	404.016		77	411.547	401.508	399.203	398.629	398.857	399.766
78	410.718	419.716	395.852	389.543	409.836	421.288	394.285	373.051	398.528	405.12	416.992	424.28	377.45	440.674	547.83	393.621	401.872	411.71		78	408.762	406.889	388.621	415.464	455.318	402.401
79	390.556	399.888	391.808	415.165	419.106	451.941	374.615	346.613	404.309	398.259	370.518	411.36	384.218	402.309	531.665	375.171	375.955	416.938		79	394.084	428.737	375.179	393.379	439.397	389.355
80	401.468	353.366	398.594	377.399	421.7	399.601	393.817	373.346	409.562	376.949	386.697	420.068	415.546	392.889	537.358	401.439	394.214	413.294		80	384.476	399.567	392.242	394.571	448.598	402.982
81	416.662	361.9	409.93	380.256	438.745	382.353	362.108	390.63	456.911	451.102	394.436	419.893	413.506	406.657	481.477	423.591	400.681	426.279		81	396.164	400.451	403.216	421.81	433.88	416.85
82	395.837	375.47	428	389.66	380.774	418.61	371.753	389.993	429.174	421.342	408.111	387.38	415	416.927	512.338	426.24	422.944	447.444		82	399.769	396.348	396.973	405.611	448.088	432.209
83	401.839	362.987	377.38	369.225	386.177	419.258	385.874	397.838	425.471	415.288	407.55	358.887	437.31	411.673	486.214	401.365	407.909	508.773		83	380.735	391.553	403.061	393.908	445.066	439.349
84	396.561	369.586	380.596	484.822	389.104	383.313	367.914	381.629	380.197	386.08	398.27	372.236	421.517	396.91	432.216	408.747	413.975	452.793		84	382.248	419.08	376.58	385.529	416.881	425.172
85	369.874	402.354	385.756	385.121	384.183	387.646	383.683	358.208	413.198	402.133	369.099	387.662	397.188	386.529	397.675	401.798	437.904	409.07		85	385.995	385.65	385.03	386.298	393.797	416.257
86	391.663	393.43	398.927	377.829	393.453	385.339	376.064	389.678	425.361	419.134	389.335	406.225	415.462	399.162	410.294	428.381	425.191	429.551		86	394.673	385.54	397.034	404.898	408.306	427.708
87	377.217	377.766	357.128	382.831	392.368	381.659	392.44	391.886	456.054	394.094	382.59	421.857	415.658	363.217	408.713	404.487	428.268	416.983		87	370.704	385.619	413.46	399.514	395.863	416.579
88	392.673	370.587	369.008	408.811	412.79	383.009	404.057	406.63	405.83	366.112	373.004	375.275	385.699	377.053	413.871	413.366	407.694	415.447		88	377.423	401.537	405.506	371.464	392.208	412.169
89	384.381	394.845	411.769	394.661	430.039	389.376	412.584	397.451	419.877	418.328	388.494	391.142	415.08	405.003	416.693	422.389	407.464	479.085		89	396.998	404.692	409.971	399.321	412.259	436.313
90	407.632	394.805	384.818	375.517	395.469	417.205	398.278	406.934	412.76	371.645	395.975	392.235	380.147	418.549	389.833	417.94	401.247	441.397		90	395.752	396.064	405.991	386.618	396.176	420.195
91	410.552	416.781	422.949	393.752	404.91	459.938	384.876	392.935	426.23	358.127	391.698	441.403	383.991	417.287	398.054	397.312	409.566	689.175		91	416.761	419.533	401.347	397.076	399.777	498.684
92	440.51	402.241	394.872	440.293	425.853	403.975	386.796	384.431	415.569	370.135	416.881	392.958	388.493	413.12	420.657	395.112	447.43	448.648		92	412.541	423.374	395.599	393.325	407.423	430.397
93	419.428	423.231	408.82	382.519	392.49	434.527	395.867	410.868	437.165	379.059	383.899	417.211	393.903	423.448	415.738	393.943	421.428	403.187		93	417.16	403.179	414.633	393.39	411.03	406.186
94	401.144	391.144	386.138	410.958	406.589	427.393	388.914	367.581	412.489	396.694	383.223	407.775	398.804	411.157	428.212	417.428	420.39	400.029		94	392.809	414.98	389.661	395.897	412.724	412.616
95	427.995	366.974	385.742	397.48	391.388	397.154	380.625	373.563	471.444	411.394	407.699	407.211	371.021	412.052	412.893	423.004	471.991	425.433		95	393.57	395.341	408.544	408.768	398.655	440.143
96	381.022	397.555	416.386	385.785	427.033	407.475	364.291	382.928	432.115	371.943	388.673	387.793	385.755	381.39	443.545	405.835	400.313	417.788		96	398.321	406.764	393.111	382.803	403.563	407.979
97	388.676	366.695	384.059	408.978	404.496	401.889	357.566	377.815	402.48	431.969	391.262	393.428	405.525	386.61	407.742	417.533	406.272	425.593		97	379.81	405.121	379.287	405.553	399.959	416.466
98	410.802	362.484	375.759	378.816	386.234	399.184	374.117	380.814	417.446	418.658	411.057	423.2	393.142	387.952	426.609	423.766	405.966	444.772		98	383.015	388.078	390.792	417.638	402.568	424.835
99	386.506	387.454	360.128	357.779	386.757	403.906	364.264	377.311	399.022	412.407	379.616	379.916	380.621	417.824	392.177	388.656	390.976	416.075		99	378.029	382.814	380.199	390.646	396.874	398.569
100	416.933	377.107	392.799	392.114	390.051	412.514	414.646	418.072	424.625	409.276	433.025	358.48	406.727	402.444	393.69	425.624	391.475	482.995		100	395.613	398.226	419.114	400.26	400.954	433.365
101	398.63	393.343	365.214	465.49	377.334	410.979	404.17	391.081	417.516	371.716	383.579	383.753	413.389	385.672	415.662	394.622	427.279	406.711		101	385.729	417.934	404.256	379.683	404.908	409.537
102	411.501	359.204	383.361	408.657	364.168	396.743	397.34	362.71	410.891	397.387	380.059	366.561	379.941	378.463	402.607	415.692	397.991	453.72		102	384.689	389.856	390.314	381.336	387.004	422.468
103	406.464	400.066	400.414	356.829	404.362	381.098	402.321	377.54	408.916	405.555	374.497	389.507	389.109	391.606	392.886	427.053	400.35	407.225		103	402.315	380.763	396.259	389.853	391.2	411.543
104	392.789	442.626	375.361	369.559	401.202	432.745	378.652	380.032	411.993	395.043	388.469	367.201	389.842	407.95	423.649	400.037	408.109	393.774		104	403.592	401.169	390.226	383.571	407.147	400.64
105	395.731	395.594	375.909	383.124	394.221	406.607	405.681	414.49	416.108	385.618	388.085	388.394	383.762	403.064	407.429	403.744	387.355	416.061		105	389.078	394.651	412.093	387.366	398.085	402.387
106	379.801	400.692	421.465	375.875	400.611	440.208	387.061	376.751	442.462	362.285	436.44	381.255	407.238	398.101	433.37	432.282	404.81	436.634		106	400.653	405.565	402.091	393.327	412.903	424.575
107	354.021	384	395.075	374.78	405.689	427.12	391.083	377.871	414.338	384.76	399.972	383.537	373.394	448.535	434.729	414.114	386.483	436.64		107	377.699	402.53	394.431	389.423	418.886	412.412
108	373.589	415.421	378.589	391.957	419.847	392.04	393.785	392.792	391.476	376.82	392.254	392.846	390.352	410.441	416.936	445.884	423.541	430.027		108	389.2	401.281	392.684	387.307	405.91	433.151
109	407.224	381.086	398.65	394.447	434.203	418.625	365.906	401.908	409.078	377.055	369.374	363.328	423.221	395.794	506.089	426.662	430.938	424.752		109	395.653	415.758	392.297	369.919	441.701	427.451
110	413.537	412.739	422.302	401.55	420.573	396.68	359.114	370.827	402.924	347.18	385.438	404.196	411.787	395.96	446.214	444.088	397.632	426.817		110	416.193	406.268	377.622	378.938	417.987	422.846
111	441.869	389.02	408.271	405.209	400.304	410.208	388.484	384.871	421.992	387.076	401.443	423.934	389.365	395.024	516.02	423.498	451.542	403.797		111	413.053	405.24	398.449	404.151	433.47	426.279
112	447.114	348.036	390.95	451.43	413.407	411.575	388.878	395.072	397.944	416.88	394.633	411.525	418.499	390.325	404.853	438.547	444.688	423.923		112	395.367	425.471	393.965	407.679	404.559	435.719
113	456.857	368.25	365.07	405.89	431.875	398.791	384.625	370.988	435.947	381.059	400.044	369.864	393.136	383.438	395.895	422.597	383.108	446.787		113	396.726	412.185	397.187	383.656	390.823	417.497
114	396.591	395.45	392.385	356.652	389.689	408.811	385.553	378.079	422.132	409.641	390.902	384.494	398.586	381.417	381.714	389.075	401.272	414.841		114	394.809	385.051	395.255	395.012	387.239	401.729
115	385.188	394.869	380.714	385.381	404.031	389.565	375.397	420.089	412.548	415.797	392.543	377.499	403.415	379.074	401.428	406.305	395.545	432.295		115	386.924	392.992	402.678	395.28	394.639	411.382
116	391.772	392.205	391.078	374.686	401.434	394.704	425.117	400.813	398.446	406.849	391.256	389.324	393.811	430.848	398.255	449.351	450.63	418.329		116	391.685	390.275	408.125	395.81	407.638	439.437
117	400.638	386.138	374.848	408.698	408.917	436.469	426.155	403.599	414.597	452.275	387.957	384.104	402.038	372.746	435.891	445.449	413.775	416.049		117	387.208	418.028	414.784	408.112	403.558	425.091
118	432.521	387.594	426.347	395.196	405.599	440.06	393.714	403.385	413.013	408.912	414.922	409.137	417.288	421.759	401.141	477.201	412.754	425.613		118	415.487	413.618	403.371	410.99	413.396	438.523
119	401.851	372.536	423.544	407.08	389.691	407.716	380.082	400.917	408.814	409.381	392.838	431.42	427.972	363.385	433.767	394.488	416.114	430.066		119	399.31	401.496	396.604	411.213	408.375	413.556
120	391.443	383.451	388.068	394.308	440.435	413.917	365.968	387.342	407.683	502.887	375.03	431.86	386.273	406.006	391.336	406.056	426.027	427.339		120	387.654	416.22	386.998	436.592	394.538	419.807
121	403.074	396.837	396.931	428.284	422.541	396.285	412.24	372.709	405.502	394.626	459.007	405.381	391.375	409.539	386.072	410.33	409.74	437.416		121	398.947	415.703	396.817	419.671	395.662	419.162
122	407.238	376.905	402.646	399.121	440.528	425.488	442.68	385.982	406.58	439.319	406.083	417.867	396.396	382.811	420.919	413.813	389.655	458.566		122	395.596	421.712	411.747	421.09	400.042	420.678
123	425.125	383.539	386.875	382.853	457.116	425.393	437.836	409.164	411.56	380.078	373.645	387.709	426.976	384.773	418.39	390.809	418.659	431.799		123	398.513	421.787	419.52	380.477	410.046	413.756
124	378.652	372.944	394.064	396.759	447.886	416.95	369.556	393.689	396.201	385.191	385.306	381.042	374.782	383.025	424.3	435.857	391.955	423.085		124	381.887	420.532	386.482	383.846	394.036	416.966
125	419.687	393.152	387.204	382.284	420.803	413.932	400.326	389.51	447.972	375.131	387.483	407.42	386.976	380.858	430.484	390.092	392.906	422.221		125	400.014	405.673	412.603	390.011	399.439	401.74
126	387.059	397.932	399.348	413.119	407.596	415.035	374.154	391.816	400.382	389.077	387.102	377.833	419.606	401.323	427.613	401.746	396.816	448.287		126	394.78	411.917	388.784	384.671	416.181	415.616
127	405.266	396.62	404.385	401.201	398.205	436.846	370.926	382.767	446.766	403.287	407.27	399.054	431.304	389.719	432.882	459.243	401.267	380.682		127	402.09	412.084	400.153	403.204	417.968	413.731
128	406.113	412.42	407.696	396.985	404.473	452.884	374.688	431.075	416.466	398.632	400.197	423.362	451.05	385.511	413.252	449.759	419.901	388.175		128	408.743	418.114	407.41	407.397	416.604	419.278
129	417.228	394.927	374.571	402.753	374.118	400.997	378.276	405.417	414.022	405.83	408.567	427.891	402.964	424.886	403.252	430.699	408.334	408.673		129	395.575	392.623	399.238	414.096	410.367	415.902
130	393.235	380.56	377.917	394.467	400.961	419.01	396.486	391.164	423.205	404.052	428.246	379.297	400.633	408.977	431.006	439.631	412.225	425.864		130	383.904	404.813	403.618	403.865	413.539	425.907
131	422.063	384.498	390.57	437.45	383.758	404.194	423.531	391.665	380.379	429.773	401.204	382.794	431.35	441.717	413.846	417.191	424.024	451.158		131	399.044	408.467	398.525	404.59	428.971	430.791
132	414.884	400.377	422.627	447.041	390.799	420.241	411.831	395.151	393.053	405.43	381.321	370.637	409.871	400.684	417.136	418.725	414.875	463.77		132	412.629	419.36	400.012	385.796	409.23	432.457
133	402.046	376.245	422.445	414.279	387.051	432.122	385.754	378.511	418.395	397.348	365.263	370.31	413.697	433.482	433.132	432.424	428.176	462.018		133	400.245	411.151	394.22	377.64	426.77	440.873
134	386.199	383.921	430.482	400.937	409.293	413.652	380.537	376.95	419.325	422.732	392.711	376.655	427.563	452.758	418.084	444.694	399.064	445.513		134	400.201	407.961	392.271	397.366	432.802	429.757
135	422.394	402.109	441.2	387.88	437.307	411.354	365.758	408.295	426.637	399.982	394.798	385.128	381.184	421.106	405.243	432.157	401.364	420.713		135	421.901	412.18	400.23	393.303	402.511	418.078
136	416.409	380.87	385.742	375.029	398.956	405.379	407.639	401.176	435.315	430.208	426.035	417.904	391.932	402.736	410.328	453.691	468.489	417.315		136	394.34	393.121	414.71	424.716	401.665	446.498
137	392.419	401.344	385.161	392.665	393.439	451.32	454.864	395.727	443.867	424.815	413.284	425.36	401.063	406.608	399.718	449.56	411.444	413.217		137	392.975	412.475	431.486	421.153	402.463	424.74
138	379.937	402.369	358.901	410.478	388.615	453.451	403.552	373.495	408.044	428.931	424.07	417.309	394.299	381.937	424.789	453.559	410.119	448.451		138	380.402	417.515	395.03	423.437	400.342	437.376
139	410.578	385.256	417.962	397.876	401.449	421.71	390.809	379.42	404.123	381.74	398.654	378.736	407.924	401.933	437.937	415.573	390.526	438.912		139	404.599	407.012	391.451	386.377	415.931	415.004
140	399.983	365.273	383.612	397.334	414.689	431.44	478.999	388.287	436.081	396.137	391.849	398.046	399.087	378.2	429.854	400.503	383.492	427.008		140	382.956	414.488	434.456	395.344	402.38	403.668
141	387.959	402.724	389.371	444.89	433.421	451.951	395.015	371.984	390.438	385.241	386.52	409.135	390.28	403.01	562.997	403.372	404.682	421.772		141	393.351	443.421	385.812	393.632	452.096	409.942
142	407.723	431.69	429.511	449.809	460.902	475.986	409.708	433.835	446.299	388.988	372.681	421.503	398.579	396.565	505.38	392.246	415.972	453.905		142	422.975	462.232	429.947	394.391	433.508	420.708
143	393.442	382.764	406.8	424.81	452.567	456.245	452.782	434.787	500.064	404.423	400.808	401.391	399.445	408.572	491.733	359.789	454.115	420.707		143	394.335	444.541	462.544	402.207	433.25	411.537
144	398.033	383.063	406.588	417.497	431.947	464.931	384.338	399.553	408.055	415.456	402.269	377.649	415.356	405.08	488.684	390.152	575.391	476.47		144	395.895	438.125	397.315	398.458	436.373	480.671
145	391.735	412.802	399.329	443.465	421.824	467.06	381.763	408.557	441.143	455.878	407.379	394.036	403.689	400.005	458.482	400.611	427.466	427.774		145	401.289	444.116	410.488	419.098	420.725	418.617
146	422.552	374.599	395.61	419.797	457.119	443.358	390.138	414.312	399.464	394.648	434.302	408.307	417.906	426.964	456.676	378.698	404.529	422.679		146	397.587	440.091	401.305	412.419	433.849	401.969
147	374.664	383.574	383.961	428.062	440.796	429.109	369.796	380.719	453.913	394.905	460.321	412.945	389.967	407.37	463.905	414.181	378.56	399.491		147	380.733	432.656	401.476	422.724	420.414	397.411
148	395.08	400.251	426.172	455.011	457.714	453.77	391.198	400.5	451.12	423.838	407.453	426.027	411.193	434.175	460.751	464.638	426.323	439.955		148	407.168	455.498	414.273	419.106	435.373	443.639
149	406.23	380.177	446.18	441.662	430.708	437.629	386.886	365.798	426.567	393.773	396.5	401.574	423.241	417.34	414.11	422.529	403.095	435.805		149	410.862	436.666	393.084	397.282	418.23	420.476
150	452.495	394.967	420.89	414.032	457.427	446.483	400.671	361.235	417.724	416.59	404.213	374.109	424.551	427.651	416.278	440.523	433.602	428.763		150	422.784	439.314	393.21	398.304	422.827	434.296
151	419.213	388.328	394.656	438.736	447.417	420.673	486.436	367.284	385.182	371.84	404.827	389.088	409.959	446.252	412.458	458.612	420.769	449.351		151	400.732	435.609	412.967	388.585	422.89	442.911
152	412.694	417.314	388.384	419.901	474.207	479.508	425.992	368.174	419.09	388.406	413.812	480.198	389.337	412.708	414.364	472.657	407.485	431.601		152	406.131	457.872	404.419	427.472	405.47	437.248
153	414.533	374.791	370.733	436.756	452.315	474.012	417.417	355.092	408.095	397.836	389.973	408.208	411.858	432.299	444.9	445.664	394.953	424.838		153	386.686	454.361	393.535	398.672	429.686	421.818
154	434.291	405.931	398.496	440.866	459.066	462.554	429.411	383.078	421.251	378.873	408.604	429.544	436.351	421.969	415.869	455.785	429.56	470.09		154	412.906	454.162	411.247	405.674	424.73	451.812
155	410.013	362.885	389.8	450.293	430.673	461.317	376.015	384.666	423.108	380.768	389.997	405.913	392.99	380.757	403.048	460.174	429.06	422.495		155	387.566	447.428	394.596	392.226	392.265	437.243
156	423.671	399.606	381.057	447.755	500.593	480.59	389.145	361.714	431.268	386.028	394.808	375.212	407.487	376.857	416.937	423.967	414.638	431.988		156	401.445	476.313	394.042	385.349	400.427	423.531
157	413.613	380.551	425.125	448.568	440.014	460.083	392.41	364.194	416.364	392.826	367.099	374.569	377.873	363.985	437.264	443.942	405.604	441.816		157	406.43	449.555	390.989	378.165	393.041	430.454
158	410.846	379.996	410.471	465	427.621	481.083	416.029	390.377	454.586	417.994	396.57	385.7	421.946	353.924	392.4	385.996	433.158	462.445		158	400.438	457.901	420.331	400.088	389.423	427.2
159	413.985	387.34	403.928	461.854	458.235	474.586	388.674	408.274	402.804	413.788	412.727	438.566	404.818	369.597	405.26	385.159	417.679	435.452		159	401.751	464.892	399.917	421.694	393.225	412.763
160	396.81	412.641	398.839	432.35	450.663	453.945	396.518	391.837	407.896	398.086	421.002	399.35	435.737	375.086	405.774	382.53	439.646	428.301		160	402.763	445.653	398.75	406.146	405.532	416.826
161	406.097	433.504	387.206	474.878	466.133	468.353	408.458	370.805	424.625	417.717	403.662	394.044	413.046	400.554	395.437	425.504	496.95	415.14		161	408.936	469.788	401.296	405.141	403.012	445.865
162	408.402	374.829	413.318	437.131	450.344	483.831	382.119	387.963	407.206	386.704	419.024	389.17	403.049	400.596	419.97	417.804	436.193	387.146		162	398.85	457.102	392.429	398.299	407.872	413.714
163	382.666	389.419	442.619	445.782	459.722	467.122	379.097	395.079	396.885	408.548	410.275	399.938	416.16	445.46	542.566	405.571	402.527	419.204		163	404.901	457.542	390.354	406.254	468.062	409.101
164	410.807	365.238	407.81	449.111	440.579	504.336	360.59	376.249	412.869	413.423	422.633	390.942	387.269	399.405	425.349	401.767	412.832	418.431		164	394.618	464.675	383.236	408.999	404.008	411.01
165	446.534	410.216	415.47	459.974	482.998	496.487	362.51	428.116	421.826	472.246	405.657	389.089	415.777	392.482	613.249	421.125	410.978	427.448		165	424.073	479.82	404.151	422.331	473.836	419.85
166	409.629	391.349	395.189	463.99	454.825	485.979	400.104	385.803	419.688	365.828	409.081	378.408	414.711	377.004	437.755	418.592	415.44	420.119		166	398.722	468.265	401.865	384.439	409.823	418.05
167	430.972	389.026	402.117	465.043	471.077	473.447	373.164	406.668	408.207	368.174	398.701	428.877	455.783	427.615	430.911	424.821	441.055	432.233		167	407.372	469.856	396.013	398.584	438.103	432.703
168	389.181	370.023	392.655	484.411	474.614	482.509	390.783	397.249	391.487	382.071	380.894	428.711	445.648	406.993	407.702	451.435	416.38	419.205		168	383.953	480.511	393.173	397.225	420.114	429.007
169	399.766	397.09	418.118	434.472	493.001	482.693	367.79	384.285	397.19	383.957	410.045	402.689	403.624	412.329	430.678	435.663	382.33	412.008		169	404.991	470.055	383.088	398.897	415.544	410
170	413.831	424.553	403.496	458.214	471.921	520.562	374.73	401.334	405.031	392.12	368.405	401.112	427.974	397.622	451.168	419.935	425.697	381.523		170	413.96	483.566	393.698	387.212	425.588	409.052
171	429.796	383.649	398.031	458.146	466.205	469.764	393.317	365.746	397.443	393.932	386.437	377.728	406.123	426.618	430.799	436.818	429.158	431.66		171	403.825	464.705	385.502	386.032	421.18	432.545
172	477.89	414.31	435.281	470.883	518.748	508.629	401.325	425.785	463.067	397.233	429.267	422.632	407.359	445.332	447.239	435.148	482.722	424.053		172	442.494	499.42	430.059	416.377	433.31	447.308
173	447.106	390.302	418.575	460.345	459.037	464.134	364.962	404.687	411.711	417.032	445.078	379.106	387.064	386.197	422.284	400.608	417.755	417.339		173	418.661	461.172	393.787	413.739	398.515	411.901
174	405.431	419.642	467.973	484.937	468.568	482.11	372.113	397.864	415.894	406.627	442.772	409.189	400.613	393.421	457.747	420.323	403.632	440.044		174	431.015	478.538	395.29	419.529	417.26	421.333
175	438.716	368.242	426.725	446.666	456.873	461.657	393.95	395.833	401.473	441.496	384.028	389.454	374.259	393.669	419.908	451.99	430.688	392.924		175	411.228	455.065	397.085	404.993	395.945	425.201
176	400.728	409.879	415.874	484.755	492.225	464.352	420.391	400.961	424.839	404.353	379.536	395.382	425.062	410.84	424.655	417.986	454.476	400.275		176	408.827	480.444	415.397	393.09	420.186	424.246
177	463.194	386.031	405.104	473.869	474.588	492.395	356.466	410.27	422.919	413.613	372.772	384.853	391.916	386.02	408.852	427.236	446.346	392.838		177	418.11	480.284	396.552	390.413	395.596	422.14
178	409.655	380.582	438.34	470.914	485.793	482.271	356.344	383.58	401.576	417.892	371.989	435.131	402.966	388.975	403.806	414.687	442.789	426.288		178	409.526	479.659	380.5	408.337	398.582	427.921
179	412.721	397.888	434.283	453.65	469.598	490.736	374.332	374.52	430.768	387.911	393.108	424.056	392.776	391.307	416.501	393.163	406.992	441.576		179	414.964	471.328	393.207	401.692	400.195	413.91
180	432.972	421.906	431.152	516.18	491.136	493.882	392.742	412.183	412.541	407.801	401.51	418.282	394.222	415.921	399.486	431.376	423.903	462.65		180	428.677	500.399	405.822	409.198	403.21	439.31
181	411.527	380.612	411.613	473.996	471.319	456.842	401.237	366.55	414.514	376.551	411.015	419.243	397.905	398.385	383.15	441.662	409.341	432.432		181	401.251	467.386	394.1	402.27	393.147	427.812
182	444.673	393.318	398.895	481.604	475.11	466.403	387.778	371.997	428.489	363.561	393.807	414.114	378.271	407.347	437.684	404.788	450.881	428.875		182	412.295	474.372	396.088	390.494	407.767	428.181
183	388.388	385.449	442.295	464.055	459.241	504.987	389.566	408.39	405.833	389.631	391.262	383.324	416.671	406.262	428.627	417.8	415.789	426.471		183	405.377	476.094	401.263	388.072	417.187	420.02
184	413.059	374.602	371.339	476.513	456.058	515.006	442.337	388.393	379.342	381.856	392.549	418.056	377.955	405.81	448.643	406.843	419.928	429.641		184	386.333	482.526	403.357	397.487	410.803	418.804
185	383.413	387.588	394.856	480.188	475.334	522.276	408.189	425.852	406.72	368.144	411.886	393.688	367.202	425.769	411.825	443.706	417.425	436.626		185	388.619	492.599	413.587	391.239	401.599	432.586
186	407.482	375.262	423.829	441.591	480.145	476.222	392.376	388.59	441.778	417.873	381.777	413.788	397.146	406.965	421.883	436.334	410.849	435.702		186	402.191	465.986	407.581	404.479	408.665	427.628
187	409.13	401.898	411.276	459.336	482.597	477.757	421.338	413.648	432.599	395.96	389.948	398.125	411.832	444.256	430.457	494.699	419.436	438.18		187	407.435	473.23	422.528	394.678	428.848	450.772
188	433.321	386.531	388.144	488.54	485.361	500.331	388.344	367.727	418.425	519.85	404.78	380.428	446.99	423.102	433.202	443.001	406.589	433.697		188	402.665	491.411	391.499	435.019	434.431	427.762
189	444.738	405.158	399.255	446.293	456.575	507.057	405.264	388.232	420.979	399.552	422.918	403.635	397.902	408.855	418.54	444.269	412.981	416.437		189	416.384	469.975	404.825	408.702	408.432	424.562
190	402.794	383.211	417.945	458.265	485.619	503.591	359.309	374.964	412.065	404.574	386.669	412.965	428.917	404.101	402.892	424.967	397.5	431.104		190	401.317	482.492	382.113	401.403	411.97	417.857
191	432.389	371.062	433.036	465.271	478.198	526.914	387.12	362.089	401.799	436.092	389.729	396.498	429.748	376.224	437.438	415.844	422.699	427.087		191	412.162	490.128	383.669	407.44	414.47	421.877
192	452.769	392.155	408.658	454.8	480.055	506.189	377.002	389.045	426.341	412.231	400.102	378.697	403.41	379.118	428.252	434.821	434.571	419.834		192	417.861	480.348	397.463	397.01	403.593	429.742
193	433.814	361.809	394.938	477.266	461.705	480.618	385.468	378.398	414.97	412.399	430.928	412.301	418.204	395.624	454.245	408.241	410.11	401.412		193	396.854	473.196	392.945	418.543	422.691	406.588
194	395.29	388.17	404.749	454.874	483.515	489.721	356.424	368.469	427.585	416.436	394.01	387.148	418.708	407.481	438.177	410.093	414.178	413.059		194	396.07	476.037	384.159	399.198	421.455	412.443
195	427.612	386.044	415.734	496.126	475.245	479.466	395.026	376.459	444.014	404.013	414.714	388.995	395.907	419.221	460.254	414.671	404.096	397.126		195	409.797	483.612	405.166	402.574	425.127	405.298
196	377.67	389.238	377.687	446.158	495.055	471.609	401.552	374.664	432.955	395.371	408.063	415.409	390.081	399.116	426.023	431.389	427.904	410.016		196	381.532	470.941	403.057	406.281	405.073	423.103
197	412.851	378.379	375.484	460.136	474.836	480.782	382.465	388.863	463.238	412.87	400.608	400.419	415.642	397.77	470.664	427.092	423.738	437.88		197	388.905	471.918	411.522	404.632	428.025	429.57
198	465.67	397.492	389.99	465.687	517.389	477.597	378.391	395.998	440.523	412.181	381.185	398.106	414.493	478.816	438.591	422.807	438.476	431.567		198	417.717	486.891	404.971	397.157	443.967	430.95
199	424.456	418.117	358.957	460.308	522.266	454.678	404.208	417.885	444.208	376.571	418.09	395.415	412.654	402.012	417.201	427.271	410.267	457.629		199	400.51	479.084	422.1	396.692	410.622	431.722
200	413.443	426.544	391.31	478.284	526.541	521.539	409.09	394.55	414.809	401.153	397.09	402.521	406.912	414.991	429.396	417.314	412.642	455.349		200	410.432	508.788	406.15	400.255	417.1	428.435
201	414.944	397.846	415.167	484.146	513.72	489.397	385.561	396.116	412.71	378.017	405.642	411.988	394.538	424.921	424.359	435.735	415.872	456.601		201	409.319	495.754	398.129	398.549	414.606	436.069
202	389.542	395.362	428.105	457.305	495.133	497.823	410.855	430.672	420.085	407.237	392.959	441.152	398.632	403.233	411.901	408.386	409.162	443.046		202	404.336	483.42	420.537	413.783	404.589	420.198
203	402.083	387.493	396.67	450.994	491.145	519.125	368.666	404.444	414.705	400.641	391.806	435.107	390.064	413.95	423.831	426.517	408.415	429.977		203	395.415	487.088	395.938	409.185	409.282	421.636
204	402.829	366.677	415.475	487.067	509.488	495.641	419.879	412.215	423.224	420.471	414.584	419.244	391.198	425.28	418.259	436.331	395.206	432.153		204	394.994	497.399	418.439	418.1	411.579	421.23
205	411.461	365.879	390.094	466.811	484.321	497.995	362.945	413.834	428.774	408.107	384.174	389.22	376.794	431.943	429.739	444.807	424.113	437.747		205	389.145	483.042	401.851	393.834	412.825	435.556
206	431.019	383.503	411.425	482.292	503.921	501.953	380.456	379.513	399.639	419.467	432.936	379.993	377.537	400.833	416.517	464.946	442.508	469.322		206	408.649	496.055	386.536	410.799	398.296	458.925
207	446.206	393.296	411.562	495.373	483.905	502.674	418.377	415.433	419.603	421.123	423.609	398.113	399.539	413.181	409.994	456.298	412.243	448.926		207	417.021	493.984	417.804	414.282	407.571	439.156
208	442.411	417.655	443.987	497.383	491.48	495.588	449.672	367.528	418.137	388.581	423.661	403.908	416.7	399.557	496.865	456.081	432.079	447.843		208	434.684	494.817	411.779	405.383	437.707	445.334
209	391.25	388.113	451.784	448.411	503.058	505.295	439.991	382.298	423.942	409.632	412.712	390.584	425.642	387.815	412.558	417.565	452.089	423.488		209	410.382	485.588	415.41	404.309	408.672	431.047
210	420.03	428.983	409.803	465.59	504.242	513.249	417.412	370.61	425.572	378.962	393.692	390.818	408.917	403.785	428.262	438.361	422.158	436.317		210	419.605	494.36	404.531	387.824	413.655	432.279
211	414.385	395.308	444.084	455.453	487.329	501.243	424.678	382.143	419.066	437.735	388.946	388.007	412.417	414.596	428.261	434.05	440.922	454.163		211	417.926	481.342	408.629	404.896	418.425	443.045
212	415.546	370.625	402.322	457.83	473.597	514.096	395.606	380.543	443.266	378.408	421.32	397.429	406.517	406.106	426.499	404.486	440.591	463.74		212	396.164	481.841	406.472	399.052	413.041	436.272
213	400.762	373.628	392.207	458.572	468.651	491.154	415.912	390.696	436.392	392.888	432.887	410.964	402.21	379.382	473.697	451.983	409.743	480.435		213	388.866	472.792	414.333	412.246	418.43	447.387
214	416.231	404.066	406.762	469.826	466.457	505.286	389.193	381.973	436.576	375.268	424.236	420.271	435.423	374.669	451.204	425.948	401.257	457.63		214	409.02	480.523	402.581	406.592	420.432	428.278
215	428.683	370.358	395.373	472.934	469.929	477.422	408.967	402.597	450.069	484.58	429.513	441.069	442.992	411.258	457.809	412.722	448.008	477.511		215	398.138	473.428	420.544	451.721	437.353	446.08
216	416.291	384.544	390.985	493.736	491.115	485.719	391.225	410.202	447.722	398.789	397.727	399.956	432.677	404.096	445.05	419.033	449.653	496.453		216	397.273	490.19	416.383	398.824	427.274	455.046
217	408.343	413.932	402.17	473.185	479.255	482.04	381.627	412.12	406.654	371.628	387.895	395.005	403.896	410.652	411.599	437.045	422.507	458.433		217	408.148	478.16	400.134	384.843	408.716	439.328
218	414.978	378.361	398.091	463.372	476.343	483.197	420.185	389.202	445.912	371.234	379.698	422.86	398.644	444.422	401.881	420.022	409.748	440.732		218	397.143	474.304	418.433	391.264	414.982	423.501
219	402.135	385.021	457.403	501.057	486.24	460.975	391.182	403.681	429.735	406.344	375.096	398.157	390.714	428.288	406.439	402.631	414.326	431.004		219	414.853	482.757	408.199	393.199	408.48	415.987
220	402.822	381.963	421.699	460.964	507.297	471.129	359.015	415.068	428.812	419.296	363.878	390.441	390.984	421.982	430.204	422.899	442.609	415.11		220	402.161	479.797	400.965	391.205	414.39	426.873
221	392.839	408.958	373.789	470.796	480.236	476.481	376.405	378.127	412.787	419.206	425.476	399.892	381.539	396.839	418.488	441.826	407.135	424.708		221	391.862	475.838	389.106	414.858	398.955	424.556
222	450.74	407.008	426.806	478.574	504.525	488.337	385.091	383.355	389.345	442.672	430.396	393.253	405.39	429.419	407.995	443.524	421.689	428.178		222	428.185	490.479	385.93	422.107	414.268	431.13
223	422.93	387.694	396.86	485.131	533.59	493.016	397.443	410.825	447.56	418.206	405.434	373.114	413.889	395.531	396.581	485.848	438.289	430.26		223	402.495	503.912	418.609	398.918	402	451.466
224	403.347	388.704	381.265	439.194	521.806	494.019	375.744	386.752	424.63	406.463	389.853	403.568	410.226	410.561	409.674	479.253	435.766	444.609		224	391.105	485.006	395.709	399.961	410.154	453.209
225	379.77	390.789	401.449	458.698	497.025	501.645	375.204	407.575	421.359	387.546	415.857	410.858	414.072	415.268	453.017	470.551	431.488	461.924		225	390.669	485.789	401.379	404.754	427.452	454.654
226	467.299	384.861	403.757	492.169	469.518	496.139	405.524	381.922	420.225	383.99	408.007	415.824	391.749	414.904	450.522	495.549	446.38	439.336		226	418.639	485.942	402.557	402.607	419.058	460.422
227	430.778	392.108	384.025	456.159	480.581	485.773	383.495	371.062	456.822	371.395	413.18	395.323	396.369	401.123	490.265	458.779	420.05	474.74		227	402.304	474.171	403.793	393.299	429.252	451.19
228	409.948	403.892	391.962	456.701	453.22	483.894	383.643	389.183	413.635	392.411	390.938	409.07	439.302	430.484	430.994	437.18	435.024	535.03		228	401.934	464.605	395.487	397.473	433.593	469.078
229	422.879	381.418	415.898	563.156	454.175	514.409	371.923	422.483	434.249	374.815	406.412	440.713	483.938	392.448	420.688	450.29	406.225	449.913		229	406.732	510.58	409.552	407.313	432.358	435.476
230	404.989	401.274	433.108	474.53	456.869	500.572	413.887	411.118	424.817	414.837	424.019	390.731	418.976	434.952	432.627	439.104	437.801	458.535		230	413.124	477.324	416.607	409.862	428.852	445.147
231	440.93	395.706	387.723	467.948	454.966	483.877	426.176	387.467	446.003	412.835	402.718	408.315	419.053	398.281	422.318	446.438	411.737	453.091		231	408.12	468.93	419.882	407.956	413.217	437.089
232	420.823	395.365	430.375	451.79	468.094	499.066	414.411	384.459	426.724	385.807	391.91	437.182	427.687	421.433	418.38	461.513	426.553	467.438		232	415.521	472.983	408.531	404.966	422.5	451.835
233	418.88	429.801	426.361	464.089	480.081	531.995	460.316	405.475	455.927	429.436	393.798	402.901	422.494	417.607	409.14	450.06	455.796	493.984		233	425.014	492.055	440.573	408.712	416.414	466.613
234	394.57	402.529	398.169	444.872	460.423	503.05	369.245	400.524	465.621	421.393	400.693	405.286	461.044	404.102	447.184	458.637	435.22	465.105		234	398.423	469.448	411.797	409.124	437.443	452.987
235	415.696	383.323	402.383	465.769	472.414	479.483	419.693	406.857	424.62	402.235	413.552	414.143	442.362	433.966	464.272	458.77	445.15	452.987		235	400.467	472.555	417.057	409.977	446.867	452.302
236	404.199	382.411	455.853	499.03	483.061	488.366	388.906	433.742	445.294	396.34	418.246	412.304	406.815	418.863	453.152	459.328	432.304	434.686		236	414.154	490.152	422.647	408.963	426.277	442.106
237	409.052	432.726	404.687	530.195	497.952	485.812	377.304	415.592	435.346	402.735	440.475	407.528	415.091	391.08	430.639	450.508	434.539	453.813		237	415.488	504.653	409.414	416.913	412.27	446.287
238	395.848	377.917	389.456	490.8	470.087	473.731	407.295	420.441	436.351	413.828	392.551	407.91	413.656	409.496	434.935	453.244	428.501	449.267		238	387.74	478.206	421.362	404.763	419.362	443.671
239	465.112	366.04	406.048	486.688	485.338	474.956	398.563	397.797	421.132	410.726	406.606	405.626	395.122	410.625	408.297	465.787	448.403	459.63		239	412.4	482.327	405.831	407.653	404.681	457.94
240	420.102	389.481	402.111	474.655	485.451	478.083	403.956	395.515	393.942	371.097	399.393	386.169	399.563	407.97	410.952	436.503	482.454	456.747		240	403.898	479.396	397.804	385.553	406.162	458.568
241	442.701	402.736	436.053	465.337	471.17	480.065	410.408	400.25	434.561	398.052	415.364	396.397	403.823	442.186	430.167	440.498	433.734	514.539		241	427.163	472.191	415.073	403.271	425.392	462.924
242	397.581	403.488	415.755	459.649	486.609	485.794	404.983	402.443	413.925	368.316	392.648	451.473	406.752	436.543	430.209	433.406	436.2	577.24		242	405.608	477.351	407.117	404.146	424.501	482.282
243	394.714	455.506	403.576	455.312	460.957	506.926	415.442	397.31	443.722	405.055	405.716	401.669	392.862	417.682	464.484	419.065	428.449	504.376		243	417.932	474.398	418.825	404.147	425.009	450.63
244	408.624	431.793	435.817	474.212	470.522	496.417	406.273	405.801	438.576	384.221	397.93	421.29	395.012	408.559	437.222	455.18	459.172	487.123		244	425.411	480.384	416.883	401.147	413.598	467.158
245	421.208	409.233	426.677	480.044	507.142	514.136	401.216	414.144	443.546	384.756	411.322	418.892	435.803	411.191	438.999	425.706	443.897	532.973		245	419.039	500.441	419.635	404.99	428.664	467.525
246	417.648	413.477	401.239	459.595	477.89	489.961	394.324	382.652	451.174	406.166	541.01	451.376	413.873	387.616	415.187	452.655	436.928	505.089		246	410.788	475.815	409.383	466.184	405.559	464.891
247	417.6	370.86	460.864	561.484	498.004	501.015	371.93	424.73	451.899	399.63	398.34	408.302	438.008	425.646	429.014	452.251	432.489	498.497		247	416.441	520.168	416.186	402.091	430.889	461.079
248	445.124	391.512	411.314	479.502	469.203	519.925	410.35	406.674	418.398	423.724	411.365	415.23	422.641	391.305	422.438	456.828	410.607	506.326		248	415.983	489.543	411.807	416.773	412.128	457.92
249	394.08	388.001	425.807	450.693	491.331	482.844	378.591	381.599	451.758	432.586	428.546	404.032	427.016	413.033	416.603	443.079	420.554	492.207		249	402.629	474.956	403.983	421.721	418.884	451.947
250	432.155	381.563	400.172	480.451	476.174	534.823	404.814	412.959	451.158	417.309	410.178	411.006	402.373	404.599	457.105	431.292	433.746	498.607		250	404.63	497.149	422.977	412.831	421.359	454.548
251	389.152	378.58	397.841	509.424	475.912	497.271	398.725	404.013	452.973	416.328	379.119	432.89	403.503	382.677	426.076	445.447	448.832	499.137		251	388.524	494.202	418.57	409.446	404.085	464.472
252	408.425	395.463	413.831	455.812	495.794	483.775	405.473	397.377	407.007	380.668	437.126	396.89	427.336	380.935	483.843	472.554	451.953	473.061		252	405.906	478.46	403.286	404.895	430.705	465.856
253	388.393	394.088	428.45	479.52	506.842	477.422	417.488	422.694	419.594	380.445	410.405	367.278	431.813	414.263	443.501	521.909	473.864	466.444		253	403.644	487.928	419.925	386.043	429.859	487.406
254	376.413	417.674	384.226	522.117	493.54	470.031	402.399	407.237	417.138	389.671	446.287	389.807	390.179	448.966	436.792	444.141	442.903	480.783		254	392.771	495.229	408.925	408.588	425.312	455.942
255	402.672	397.99	406.447	480.171	493.029	471.532	397.323	403.99	441.067	377.5	388.425	372.577	399.968	411.698	452.341	481.786	462.098	503.467		255	402.37	481.577	414.127	379.501	421.336	482.45
256	399.41	399.461	383.602	492.292	488.537	484.536	420.815	409.259	409.76	394.825	388.298	408.496	394.409	411.053	414.79	428.405	447.528	513.44		256	394.158	488.455	413.278	397.206	406.751	463.124
257	411.148	388.92	419.627	489.113	481.184	503.228	397.011	433.86	443.63	444.674	387.433	387.624	401.122	447.96	429.327	427.398	485.431	503.497		257	406.565	491.175	424.834	406.577	426.136	472.109
258	455.686	407.085	383.486	445.074	506.515	503.337	421.796	407.243	455.226	405.291	422.66	410.685	435.394	416.915	448.805	467.697	538.759	512.455		258	415.419	484.975	428.088	412.879	433.705	506.304
259	413.338	425.454	395.946	453.59	511.878	504.229	427.264	394.079	433.693	394.504	406.577	431.327	405.372	421.784	416.481	460.612	475.661	495.028		259	411.579	489.899	418.345	410.803	414.546	477.1
260	433.53	403.777	438.432	458.759	501.342	484.975	393.488	427.328	479.355	407.541	400.224	422.284	419.671	419.724	435.019	458.254	471.125	509.093		260	425.246	481.692	433.39	410.016	424.805	479.491
261	416.846	419.623	418.857	469.111	508.453	500.405	403.998	422.665	459.424	375.598	379.232	436.34	446.263	419.061	445.345	466.611	471.764	531.883		261	418.442	492.656	428.696	397.057	436.89	490.086
262	400.651	409.493	395.636	458.397	494.68	483.187	381.895	415.076	454.112	433.209	394.082	405.064	420.541	402.153	420.492	471.875	481.772	525.373		262	401.927	478.755	417.028	410.785	414.395	493.007
263	409.545	389.213	415.516	462.024	486.166	506.685	379.107	450.359	442.609	425.677	423.128	407.486	412.501	422.455	407.596	460.409	460.125	521.968		263	404.758	484.958	424.025	418.764	414.184	480.834
264	399.76	387.117	413.188	470.795	524.689	542.145	389.621	424.93	445.046	410.199	403.233	434.779	441.559	421.048	433.249	436.349	465.794	545.779		264	400.022	512.543	419.866	416.07	431.952	482.641
265	396.575	389.716	433.99	485.403	501.625	500.003	379.212	408.436	443.12	416.68	437.359	415.03	427.549	417.614	410.104	422.343	481.803	522.895		265	406.76	495.677	410.256	423.023	418.422	475.68
266	415.387	404.423	418.092	496.551	497.242	506.262	397.369	479.974	457.888	411.799	418.224	393.105	420.534	420.607	440.424	448.707	488.377	520.117		266	412.634	500.018	445.077	407.709	427.188	485.734
267	423.656	413.561	398.183	465.09	487.868	482.802	382.789	406.322	440.008	435.486	401.409	387.266	408.501	440.955	418.091	462.736	488.804	534.976		267	411.8	478.587	409.706	408.054	422.516	495.505
268	433.697	402.066	429.522	470.885	505.375	498.403	406.621	450.652	408.249	434.607	398.314	406.966	386.28	444.575	432.832	444.053	478.394	523.594		268	421.762	491.554	421.841	413.296	421.229	482.014
269	427.501	393.397	417.435	479.812	496.832	492.787	406.857	429.089	412.632	420.077	405.615	437.815	426.041	414.038	471.956	451.751	465.057	527.655		269	412.778	489.81	416.193	421.169	437.345	481.488
270	395.586	438.497	452.572	468.342	483.476	528.837	419.752	404.834	448.422	444.007	417.059	420.474	399.467	444.145	449.194	475.527	478.212	548.433		270	428.885	493.552	424.336	427.18	430.935	500.724
271	402.792	408.623	439.348	496.803	483.337	516.852	403.839	409.549	428.589	385.753	386.246	408.764	398.783	423.619	430.084	464.318	475.607	498.122		271	416.921	498.997	413.992	393.588	417.495	479.349
272	408.865	397.009	444.202	490.364	474.951	484.162	426.918	434.791	430.248	434.91	395.831	439.226	426.273	433.723	455.466	457.285	487.124	539.174		272	416.692	483.159	430.652	423.322	438.487	494.528
273	420.277	391.614	438.93	499.027	492.406	505.349	409.252	415.182	428.426	433.204	384.218	386.944	423.437	419.61	433.386	465.935	501.472	557.685		273	416.94	498.927	417.62	401.455	425.478	508.364
274	407.249	382.961	417.662	501.302	472.589	511.629	402.081	427.074	455.952	426.332	407.066	431.835	393.081	399.614	472.902	468.943	537.759	575.573		274	402.624	495.173	428.369	421.744	421.866	527.425
275	405.666	423.711	428.499	503.13	490.031	479.161	416.259	426.153	451.096	412.739	422.679	385.973	435.338	410.828	427.223	488.224	486.046	544.509		275	419.292	490.774	431.169	407.13	424.463	506.26
276	442.974	397.794	428.172	528.326	508.037	482.421	400.198	415.769	478.334	399.19	424.82	425.665	425.648	430.321	436.696	464.743	470.837	591.609		276	422.98	506.261	431.434	416.558	430.888	509.063
277	443.104	401.324	433.909	457.804	485.256	474.031	424.92	416.182	440.909	414.95	384.313	411.738	514.395	419.416	427.314	437.297	488.787	537.61		277	426.112	472.364	427.337	403.667	453.708	487.898
278	458.006	410.271	428.525	470.97	485.072	469.77	384.952	426.002	433.212	383.747	388.489	396.06	448.381	393.602	406.022	461.111	488.516	537.823		278	432.267	475.271	414.722	389.432	416.002	495.817
279	427.604	391.642	457.474	466.759	502.089	494.897	409.455	420.382	468.524	416.56	390.157	396.21	447.164	409.769	445.531	481.639	509.934	535.505		279	425.573	487.915	432.787	400.976	434.155	509.026
280	441.696	381.577	468.939	487.76	516.328	487.932	397.978	438.805	467.896	385.049	436.345	425.132	440.85	407.851	442.125	446.456	507.255	542.953		280	430.737	497.34	434.893	415.509	430.275	498.888
281	450.53	393.836	435.559	470.934	494.984	498.23	414.828	433.394	426.045	379.374	411.914	398.653	419.124	398.313	427.085	465.37	490.583	565.456		281	426.642	488.049	424.756	396.647	414.841	507.136
282	466.286	401.431	434.832	467.514	488.547	491.525	431.524	419.843	431.358	398.406	406.393	414.887	433.693	413.564	422.844	448.396	474.942	530.663		282	434.183	482.529	427.575	406.562	423.367	484.667
283	447.217	421.821	470.421	482.571	495.392	512.324	418.516	428.77	411.825	398.207	381.849	436.163	402.272	415.146	523.06	481.391	475.92	552.999		283	446.486	496.762	419.704	405.406	446.826	503.437
284	453.713	432.554	494.969	472.812	497.312	477.385	428.423	448.901	430.175	400.584	413.324	379.41	386.664	417.885	443.085	469.197	499.015	553.685		284	460.412	482.503	435.833	397.773	415.878	507.299
285	421.427	418.605	470.613	492.36	503.673	481.734	429.136	424.541	430.57	385.592	411.118	374.392	438.671	502.405	423.773	499.784	466.716	556.268		285	436.882	492.589	428.082	390.367	454.95	507.589
286	436.327	420.943	468.039	451.031	470.088	492.592	450.862	433.265	449.05	393.254	418.152	406.761	402.26	436.659	445.651	505.966	513.277	554.145		286	441.77	471.237	444.392	406.056	428.19	524.463
287	435.593	436.205	498.983	456.901	486.497	509.67	411.898	424.734	505.19	409.067	420.765	390.188	393.079	423.692	433.628	517.549	493.494	535.593		287	456.927	484.356	447.274	406.673	416.8	515.545
288	418.715	398.665	453.198	497.791	476.117	476.269	433.593	426.721	478.439	443.235	423.156	407.139	413.137	391.304	429.956	472.68	486.741	511.983		288	423.526	483.392	446.251	424.51	411.466	490.468
289	450.248	417.195	467.339	467.08	472.069	457.388	399.646	431.645	454.744	421.13	413.444	382.888	438.593	406.47	570.224	462.842	511.018	584.348		289	444.927	465.512	428.678	405.821	471.762	519.403
290	430.655	427.617	465.893	491.754	484.431	468.635	453.399	448.697	475.026	429.015	391.729	396.928	421.175	437.608	478.19	474.546	504.902	565.813		290	441.388	481.607	459.041	405.891	445.658	515.087
291	420.656	410.85	496.173	483.405	449.174	481.041	429.791	407.152	457.149	400.137	397.376	408.175	444.557	395.478	463.371	457.946	508.125	583.399		291	442.56	471.207	431.364	401.896	434.469	516.49
292	446.946	404.474	519.02	516.967	454.767	483.827	410.295	411.026	473.258	411.506	425.411	407.381	458.492	432.645	516.634	460.362	539.503	607.935		292	456.813	485.187	431.526	414.766	469.257	535.933
293	460.405	435.514	497.909	514.469	487.177	504.496	424.327	426.453	485.88	418.845	385.411	403.707	440.922	450.937	441.329	502.136	530.24	597.2		293	464.609	502.047	445.553	402.654	444.396	543.192
294	465.858	431.894	557.723	493.585	476.244	496.094	543.687	444.504	454.525	394.438	385.331	415.136	464.266	498.092	445.037	498.249	518.724	604.949		294	485.158	488.641	480.905	398.302	469.132	540.641
295	483.215	438.788	509.032	491.203	469.516	467.19	421.922	454.926	442.001	399.076	422.087	412.332	421.349	425.907	451.743	515.496	545.571	601.102		295	477.012	475.97	439.616	411.165	433	554.056
296	491.576	457.259	519.702	503.939	507.225	485.622	419.611	427.721	447.936	415.068	382.562	414.884	420.066	406.833	431.167	491.815	518.558	632.524		296	489.512	498.929	431.756	404.171	419.355	547.632
297	497.008	467.239	548.346	474.172	501.257	520.562	420.288	472.703	439.873	432.851	419.897	428.891	403.314	430.045	452.399	468.832	518.23	581.941		297	504.198	498.664	444.288	427.213	428.586	523.001
298	502.078	444.618	595.014	488.28	467.009	493.643	437.551	439.658	431.013	398.896	382.754	418.349	417.507	413.236	437.406	486.819	551.301	598.577		298	513.903	482.977	436.074	400	422.716	545.566
299	501.807	452.504	573.524	480.228	499.673	491.672	418.061	455.021	432.95	400.639	389.306	399.472	394.839	426.514	430.743	487.967	531.922	618.231		299	509.278	490.524	435.344	396.472	417.365	546.04
300	485.075	452.289	569.986	446.02	525.291	481.33	412.675	439.512	484.644	419.953	383.065	411.576	441.509	406.496	407.285	467.086	505.298	602.384		300	502.45	484.214	445.61	404.865	418.43	524.923
301	491.927	454.715	610.933	460.087	469.197	480.408	417.848	435.202	430.232	439.541	391.518	408.442	437.78	417.418	407.758	511.574	554.724	611.975		301	519.192	469.897	427.761	413.167	420.985	559.424
302	528.225	478.53	621.334	473.034	491.439	530.385	409.234	474.248	463.583	422.871	415.816	405.474	394.299	415.573	408.621	512.275	561.66	590.521		302	542.696	498.286	449.022	414.72	406.164	554.819
303	496.513	470.715	646.951	500.086	489.877	495.2	416.954	456.642	520.116	389.908	413.828	599.128	427.273	424.454	421.451	536.623	548.223	607.946		303	538.06	495.054	464.571	467.621	424.393	564.264
304	511.548	532.595	720.346	501.698	498.544	502.875	429.296	503.044	470.116	457.568	424.297	507.775	414.028	422.141	425.294	540.32	566.774	640.579		304	588.163	501.039	467.485	463.213	420.488	582.558
305	536.265	487.399	711.124	491.767	487.73	505.464	420.763	448.952	557.608	406.457	401.736	413.25	401.985	394.814	423.977	543.305	540.647	645.328		305	578.263	494.987	475.774	407.148	406.925	576.427
306	539.084	521.607	713.88	553.833	483.276	471.32	423.24	446.058	507.18	443.671	415.781	420.63	418.003	420.172	444.623	508.769	528.402	630.771		306	591.524	502.81	458.826	426.694	427.599	555.981
307	534.279	498.293	713.604	532.771	492.488	497.487	429.707	432.604	444.613	425.678	395.311	381.739	455.793	390.476	571.711	497.205	508.172	643.917		307	582.059	507.582	435.641	400.909	472.66	549.765
308	544.862	514.955	776.332	479.73	502.995	506.44	439.585	455.89	487.006	425.51	424.164	422.837	451.713	390.181	477.736	503.82	536.115	594.738		308	612.05	496.388	460.827	424.17	439.877	544.891
309	545.63	523.163	787.798	485.501	511.331	516.77	413.034	451.717	448.898	406.602	405.491	398.239	420.621	412.533	469.794	519.794	530.001	609.568		309	618.864	504.534	437.883	403.444	434.316	553.121
310	581.438	531.83	859.437	514.06	480.211	484.26	451.384	479.97	457.501	428.59	416.143	396.662	465.052	451.792	496.506	510.145	598.31	644.633		310	657.568	492.844	462.952	413.798	471.117	584.363
311	565.1	532.482	862.17	505.245	470.396	501.257	440.929	452.863	442.691	404.375	393.326	394.969	431.527	432.511	459.665	504.168	560.779	672.091		311	653.251	492.299	445.494	397.557	441.234	579.013
312	612.111	563.93	838.789	507.664	501.199	546.283	466.239	441.849	453.095	433.754	410.366	392.471	415.224	422.25	455.21	510.187	581.638	656.944		312	671.61	518.382	453.728	412.197	430.895	582.923
313	614.568	545.273	874.825	530.437	470.874	496.655	430.871	451.398	443.108	416.852	411.595	433.325	426.822	424.915	457.809	479.311	581.122	693.694		313	678.222	499.322	441.792	420.591	436.515	584.709
314	640.818	673.603	945.37	515.253	472.877	529.05	413.363	432.787	506.43	420.417	415.344	406.519	424.674	437.28	456.392	514.207	557.724	690.978		314	753.264	505.727	450.86	414.093	439.449	587.636
315	664.906	614.496	988.13	494.419	482.225	526.713	447.507	512.049	480.631	432.502	432.895	414.27	414.586	452.894	432.847	528.004	574.55	700.952		315	755.844	501.119	480.062	426.556	433.442	601.169
316	666.636	584.561	1049.77	503.477	514.668	500.209	442.753	466.869	492.976	411.181	400.307	394.324	415.385	402.047	406.186	514.11	568.306	720.004		316	766.99	506.118	467.533	401.937	407.873	600.807
317	704.254	637.915	1136.45	505.564	488.966	511.828	446.347	460.348	478.701	403.057	425.651	406.222	396.716	416.216	397.2	507.349	559.2	762.163		317	826.206	502.119	461.799	411.643	403.377	609.571
318	708.673	771.642	1198.07	514.444	520.849	509.167	425.055	458.982	487.553	409.218	414.059	406.556	432.067	421.745	407.159	536.525	589.229	751.16		318	892.795	514.82	457.197	409.944	420.324	625.638
319	742.736	708.88	1261.7	503.181	508.09	497.853	454.96	472.128	575.957	423.152	384.178	417.719	426.315	402.922	411.304	516.557	614.608	755.233		319	904.439	503.041	501.015	408.35	413.514	628.799
320	792.919	665.406	1305.78	472.234	491.808	502.691	469.562	444.157	491.546	402.99	406.704	404.179	408.693	420.261	436.707	549.08	609.647	756.727		320	921.367	488.911	468.422	404.624	421.887	638.485
321	760.912	714.527	1353.43	492.795	487.101	511.654	466.287	460.194	480.476	410.305	413.335	442.38	429.546	417.44	444.638	538.319	637.388	768.725		321	942.958	497.183	468.986	422.007	430.541	648.144
322	827.052	731.927	1386.5	497.382	480.824	615.112	443.487	430.083	490.167	392.965	381.128	415.092	414.134	413.298	441.002	532.41	657.651	753.279		322	981.825	531.106	454.579	396.395	422.811	647.78
323	823.11	732.625	1477.81	496.017	493.847	504.823	457.696	449.751	456.653	407.482	395.818	419.019	419.531	414.227	429.923	533.076	673.242	739.895		323	1011.18	498.229	454.7	407.44	421.227	648.738
324	868.452	799.827	1544.05	483.902	567.298	518.627	451.962	475.083	460.64	397.324	435.458	420.275	433.427	389.835	431.236	529.108	641.342	762.215		324	1070.78	523.276	462.562	417.686	418.166	644.222
325	939.746	844.505	1731.16	490.931	532.005	506.374	435.554	446.256	450.408	409.144	385.84	393.475	434.383	420.853	443.944	497.463	665.398	746.965		325	1171.8	509.77	444.073	396.153	433.06	636.609
326	974.473	885.071	1790.38	507.945	504.161	539.207	441.604	470.526	437.181	410.397	427.593	409.289	437.603	444.454	460.354	529.544	672.235	798.696		326	1216.64	517.104	449.77	415.76	447.47	666.825
327	1035.54	903.397	1827.54	509.364	489.224	566.363	456.658	465.039	454.55	408.711	407.855	413.688	452.57	430.263	426.422	506.906	635.18	789.545		327	1255.49	521.65	458.749	410.085	436.418	643.877
328	1120.03	966.404	1984.31	512.017	580.131	531.802	474.588	505.555	479.575	421.188	392.072	427.464	459.021	476.338	441.095	537.426	670	803.452		328	1356.91	541.317	486.573	413.575	458.818	670.293
329	1128.74	993.513	2074.82	521.524	513.317	496.24	452.091	464.275	457.778	394.441	411.381	419.028	425.223	487.801	415.915	518.322	657.808	768.555		329	1399.03	510.36	458.048	408.283	442.98	648.228
330	1189.95	994.806	2075.9	487.056	505.128	510.472	442.165	482.735	490.484	406.295	404.213	394.101	424.192	419.993	434.744	562.958	633.904	779.114		330	1420.22	500.885	471.795	401.536	426.31	658.659
331	1228.89	1051.66	2247.3	509.636	526.081	499.816	441.565	498.328	540.351	392.232	477.953	413.489	426.478	422.595	426.936	518.861	664.446	834.792		331	1509.28	511.844	493.415	427.891	425.336	672.7
332	1243.2	1050.42	2328.57	537.041	525.623	481.705	438.048	489.019	538.437	405.327	435.683	435.525	416.233	412.258	432.278	529.116	665.425	869		332	1540.73	514.79	488.501	425.512	420.256	687.847
333	1314.03	1121.43	2448.93	540.931	504.982	523.929	465.766	492.732	493.861	425.674	418.888	402.021	437.405	420.408	423.403	556.594	675.365	888.613		333	1628.13	523.281	484.12	415.528	427.072	706.857
334	1353.93	1174.16	2511.72	527.07	518.506	521.395	459.315	497.699	481.977	436.866	380.164	398.013	424.443	446.539	426.324	582.24	662.919	877.238		334	1679.94	522.324	479.664	405.014	432.435	707.466
335	1483.51	1264.38	2731.09	566.951	532.416	485.605	451.66	496.962	466.445	421.952	415.956	422.771	419.143	438.101	413.079	565.167	693.074	932.813		335	1826.32	528.324	471.689	420.226	423.441	730.351
336	1629.44	1385.24	2929.75	541.014	531.499	537.14	458.775	486.027	466.103	414.567	407.211	442.314	397.482	425.772	419.943	578.991	750.245	941.886		336	1981.48	536.551	470.302	421.364	414.399	757.041
337	1658.88	1471.88	3060.39	515.169	523.421	572.967	464.4	478.908	478.125	439.562	430.832	411.365	426.85	440.535	419.392	586.452	706.353	952.119		337	2063.71	537.186	473.811	427.253	428.926	748.308
338	1713.45	1495.69	3039.24	546.876	530.699	540.344	475.411	487.941	527.506	461.207	413.594	399.545	420.044	443.349	419.907	580.138	724.533	923.697		338	2082.79	539.306	496.953	424.782	427.767	742.789
339	1800.24	1589.98	3068.33	581.027	521.688	534.868	451.941	488.599	467.161	442.49	390.012	415.393	417.711	422.115	474.484	589.06	783.603	968.922		339	2152.85	545.861	469.234	415.965	438.103	780.528
340	1896.68	1680.47	3265.72	520.825	529.619	563.209	553.035	512.47	470.389	394.059	421.562	423.431	398.505	397.389	452.409	596.953	781.425	1022.7		340	2280.96	537.884	511.965	413.017	416.101	800.358
341	1974.39	1798.6	3353.12	508.281	523.559	559.265	481.045	466.044	485.566	387.597	424.919	418.847	410.314	421.134	466.895	574.458	820.587	1073.81		341	2375.37	530.368	477.552	410.454	432.781	822.952
342	2006.5	1806.19	3516.78	535.348	536.874	592.499	442.702	512.508	492.364	409.165	424.12	438.478	465.511	402.457	442.394	577.151	838.779	1014.18		342	2443.16	554.907	482.525	423.921	436.787	810.037
343	2112.14	1874.19	3674.63	496.374	492.725	553.998	439.328	480.567	496.996	421.803	423.16	434.503	456.772	408.365	443.293	554.405	847.366	1086.74		343	2553.66	514.366	472.297	426.489	436.143	829.504
344	2268.22	1948.86	3844.43	535.712	512.106	528.011	441.706	510.001	507.05	405.114	399.765	419.574	487.598	410.916	441.32	595.987	902.484	1082.29		344	2687.17	525.276	486.252	408.151	446.611	860.253
345	2381.26	1999.83	3882.71	524.48	513.766	525.088	459.936	484.666	500.753	405.833	409.758	406.225	470.443	428.346	475.705	596.434	904.003	1088.57		345	2754.6	521.111	481.785	407.272	458.165	863.003
346	2447.96	2097.41	4012.16	544.431	534.048	565.823	476.063	550.283	513.727	424.375	408.191	436.308	453.594	435.637	464.701	586.358	893.534	1038.55		346	2852.51	548.101	513.358	422.958	451.311	839.48
347	2501.55	2201.91	4194.29	537.357	495.725	516.22	477.877	490.057	470.427	419.709	423.505	412.391	422.936	441.647	454.561	588.603	887.874	1032.75		347	2965.91	516.434	479.454	418.535	439.715	836.408
348	2578.2	2370.8	4269.95	551.13	522.996	545.848	489.425	486.158	491.121	423.607	413.526	481.696	417.043	432.68	414.212	663.926	912.965	1008.14		348	3072.99	539.991	488.901	439.61	421.312	861.677
349	2772.43	2499.65	4445.62	553.836	537.163	539.28	465.06	504.409	483.918	438.293	402.355	457.127	449.165	450.101	442.322	654.437	924.309	1044.03		349	3239.23	543.426	484.462	432.592	447.196	874.257
350	2791.69	2515.21	4437.9	551.349	545.597	537.373	479.752	483.567	540.186	410.79	406.585	436.541	424.501	441.256	458.71	632.222	908.536	1063.17		350	3248.27	544.773	501.168	417.972	441.489	867.975
351	2851.17	2725.12	4621.65	559.34	521.844	562.768	461.696	492.037	500.903	420.751	385.162	423.092	421.889	425.278	488.814	685.94	878.693	1124.63		351	3399.31	547.984	484.879	409.668	445.327	896.421
352	2903.98	2830.29	4837.65	579.441	524.187	538.035	442.24	502.263	490.246	410.652	411.345	437.961	413.532	399.865	480.401	658.58	884.761	1134.93		352	3523.97	547.221	478.25	419.986	431.266	892.757
353	3146.17	2853.28	4985.03	588.025	540.653	556.376	475.605	519.467	493.779	417.079	407.336	445.086	428.007	414.327	448.082	651.559	875.615	1168.98		353	3661.49	561.685	496.284	423.167	430.139	898.718
354	3322.58	3058.27	5151.18	571.883	587.082	544.766	468.508	536.335	506.02	421.896	432.892	417.46	411.674	431.581	432.196	652.303	863.227	1260.12		354	3844.01	567.91	503.621	424.083	425.15	925.217
355	3523.13	3152.14	5223.21	582.616	573.129	582.229	489.171	509.655	510.687	414.798	441.853	438.114	456.251	436.648	456.6	651.8	966.567	1283.89		355	3966.16	579.325	503.171	431.588	449.833	967.418
356	3640.95	3312.5	5224.78	559.604	545.648	591.473	494.52	477.184	503.216	447.738	465.007	466.659	446.578	418.223	471.14	736.648	1008.31	1384.63		356	4059.41	565.575	491.64	459.801	445.314	1043.2
357	3580.3	3294.33	5382.94	593.724	540.906	573.822	461.794	516.921	525.266	436.669	440.441	429.773	460.073	430.324	460.015	656.811	1054.65	1356.93		357	4085.86	569.484	501.327	435.628	450.137	1022.8
358	3779.51	3456.81	5501.18	625.875	554.37	558.544	494.788	506.31	496.295	424.908	420.388	427.685	432.816	416.4	456.195	697.454	1067.56	1509.36		358	4245.83	579.596	499.131	424.327	435.137	1091.46
359	4060.05	3602.9	5800.94	605.149	583.294	591.314	513.098	527.287	538.204	430.453	444.347	451.232	489.666	495.713	458.661	744.84	1053.87	1503.87		359	4487.97	593.252	526.196	442.011	481.347	1100.86
360	4052.32	3589.97	5535.3	602.644	533.958	586.809	487.445	529.905	498.856	426.055	438.573	460.728	449.332	446.134	435.457	709.224	1038.62	1407.14		360	4392.53	574.47	505.402	441.785	443.641	1051.66
361	4188.38	3914.65	5867.4	579.083	565.215	619.811	471.796	546.825	538.122	421.958	435.168	423.218	439.158	475.938	442.553	706.779	1160.54	1415.31		361	4656.81	588.036	518.914	426.781	452.55	1094.21
362	4121.39	3933.12	6027.06	572.303	566.351	576.602	485.499	538.043	544.113	442.822	441.621	423.987	452.353	441.044	439.419	706.023	1148.04	1488.25		362	4693.86	571.752	522.552	436.143	444.272	1114.1
363	4268.32	4137.91	5954.06	582.511	591.017	599.305	502.896	545.071	528.004	419.745	473.272	450.224	433.332	448.429	447.735	754.542	1133.51	1471.93		363	4786.76	590.944	525.324	447.747	443.165	1120
364	4436.22	4231.31	6035.07	589.724	568.326	626.952	486.614	543.688	539.518	414.131	441.907	486.808	433.338	460.01	434.904	834.624	1225.32	1388.65		364	4900.87	595.001	523.273	447.615	442.751	1149.53
365	4487.97	4252.17	6235.19	604.137	583.395	591.661	499.961	555.807	540.66	418.78	454.268	486.216	435.713	458.795	476.126	832.459	1179.67	1388.61		365	4991.78	593.064	532.143	453.088	456.878	1133.58
366	4485.8	4374.12	6238.21	635.17	601.393	620.128	483.068	567.315	519.358	435.548	440.803	453.364	417.046	430.354	543.248	803.447	1308.61	1399.69		366	5032.71	618.897	523.247	443.238	463.549	1170.58
367	4590.16	4475.84	6410.84	676.249	586.483	603.169	538.779	519.777	501.221	424.661	420.392	443.524	427.209	432.082	518.439	793.048	1281.7	1564.76		367	5158.95	621.967	519.926	429.526	459.243	1213.17
368	4599.41	4701.32	6576.42	656.855	613.913	631.361	503.153	532.388	513.907	464.402	462.039	462.673	475.052	434.996	516.371	802.744	1338.76	1579.17		368	5292.38	634.043	516.483	463.038	475.473	1240.23
369	4745.79	4607.88	6751.32	649.755	601.032	652.061	508.94	562.473	507.768	423.271	450.685	431.945	474.804	437.578	519.131	819.716	1298.8	1658.75		369	5368.33	634.283	526.394	435.3	477.171	1259.09
370	4811.36	4734.27	6739.03	639.006	595.895	712.686	523.795	540.443	489.81	453.999	466.869	470.235	448.74	440.729	460.51	827.734	1257.26	1781.72		370	5428.22	649.196	518.016	463.701	449.993	1288.9
371	4982.72	4782.64	6789.68	617.333	603.119	651.053	618.952	556.039	503.994	480.719	477.08	442.482	446.841	435.336	475.529	808.548	1227.6	2124.98		371	5518.35	623.835	559.662	466.76	452.569	1387.04
372	5096.01	4849.2	6824.32	642.32	598.606	650.915	522.48	567.55	498.261	442.34	452.137	424.418	452.888	417.547	466.157	852.153	1276.19	1851.62		372	5589.84	630.614	529.43	439.632	445.531	1326.66
373	5169.26	4967.59	6541.45	675.334	608.502	626.259	517.617	607.332	482.56	432.621	422.277	429.476	431.347	406.823	472.677	900.666	1247.62	2012.12		373	5559.43	636.698	535.836	428.125	436.949	1386.8
374	5354.26	5014.47	6920.14	621.468	623.808	638.96	496.763	548.675	524.729	421.353	444.633	443.78	453.063	420.995	440.334	881.94	1354.28	2019.55		374	5762.96	628.079	523.389	436.589	438.131	1418.59
375	5499.92	5135.38	6878.89	645.07	628.825	652.346	485.876	547.115	550.198	463.03	434.276	458.448	454.039	440.825	428.199	922.19	1361.6	1914.06		375	5838.06	642.08	527.73	451.918	441.021	1399.29
376	5574.58	5025.01	6904.87	665.591	628.324	688.028	534.847	546.325	525.703	438.689	437.469	443.649	451.608	434.054	449.975	936.773	1307.7	1857.54		376	5834.82	660.648	535.625	439.936	445.212	1367.34
377	5795.29	5413.94	7050.26	667.167	631.943	639.866	530.923	551.4	580.029	442.134	436.538	472.491	466.306	466.134	462.308	943.011	1369.71	1814.6		377	6086.49	646.325	554.117	450.388	464.916	1375.77
378	5977.5	5590.35	7259.71	723.478	625.907	622.356	603.623	569.687	546.62	453.892	447.995	453.935	437.398	445.847	452.488	1006.05	1552.66	1824.56		378	6275.85	657.247	573.31	451.941	445.244	1461.09
379	5915.34	5746.75	7035.52	682.038	626.999	645.194	536.624	591.6	585.762	441.982	471.65	449.675	432.144	420.686	473.344	1052.02	1652.13	1802.46		379	6232.54	651.41	571.329	454.436	442.058	1502.2
380	5932.23	5879.72	7056.08	673.5	632.232	657.255	532.682	590.541	553.992	442.942	458.783	435.393	440.539	433.255	507.979	1105.94	1709.24	1875.27		380	6289.34	654.329	559.072	445.706	460.591	1563.48
381	5925.08	5858.29	7104.16	691.955	641.949	718.332	536.534	598.164	590.961	440.34	455.259	473.976	451.89	433.668	489.582	1150.09	1880.02	1985.26		381	6295.84	684.079	575.22	456.525	458.38	1671.79
382	5896.64	5933.25	7076.73	685.965	616.038	679.718	553.486	582.763	538.571	468.273	450.332	490.956	450.587	437.645	476.683	1143.84	1952.23	2167.32		382	6302.21	660.574	558.273	469.854	454.972	1754.47
383	6190.88	6096.07	7198.15	698.403	674.248	693.282	534.008	564.667	556.437	462.969	445.299	466.38	459.231	475.87	506.093	1143.75	1826.41	2455.64		383	6495.03	688.644	551.704	458.216	480.398	1808.6
384	6241.65	6121.22	7162.84	724.457	655.641	700.268	533.098	618.861	559.204	418.596	462.067	485.556	448.174	454.648	566.085	1182.32	1717.11	2638.76		384	6508.57	693.455	570.388	455.406	489.636	1846.06
385	6004.31	6042.43	7414.77	752.477	641.608	693.229	561.612	606.511	525.224	441.699	444.247	464.902	440.771	461.89	544.422	1181.53	1773.54	2660.43		385	6487.17	695.771	564.449	450.283	482.361	1871.83
386	6049.75	6051.43	7628.13	759.655	662.563	699.701	536.618	620.058	576.854	463.256	461.015	471.881	416.813	479.87	511.673	1275.27	1789.73	2593.06		386	6576.44	707.306	577.843	465.384	469.452	1886.02
387	6143.57	6211	7915.23	792.273	669.563	732.259	549.106	603.706	564.186	476.79	485.535	506.773	443.99	459.741	491.41	1321.47	1715.34	2543.55		387	6756.6	731.365	572.333	489.699	465.047	1860.12
388	6212.98	6334.07	7796.03	802.114	661.881	740.461	518.746	598.68	558.81	480.02	452.709	467.48	447.178	424.005	468.105	1331.93	1784.54	2332.53		388	6781.03	734.819	558.745	466.736	446.429	1816.33
389	6240.19	6521.61	7810.97	816.507	683.865	744.957	540.383	589.5	565.717	471.209	520.185	503.985	479.489	475.273	469.197	1420.68	1881.28	2478.7		389	6857.59	748.443	565.2	498.46	474.653	1926.88
390	6253.02	6711.41	7683.33	752.542	638.081	753.967	582.662	650.229	555.066	464.697	483.04	478.658	469.14	467.18	485.336	1429.92	1947.02	2398.93		390	6882.59	714.863	595.986	475.465	473.885	1925.29
391	6389.63	6531.69	7787.45	785.438	673.567	758.452	633.466	604.835	561.681	502.375	494.268	496.324	480.389	458.673	495.938	1422.77	1907.27	2396.67		391	6902.93	739.152	599.994	497.656	478.333	1908.9
392	6568.65	6486.84	7482.97	735.433	657.617	745.936	564.536	619.509	573.403	475.817	484.552	521.524	448.511	443.149	495.513	1457.9	2089.24	2578.51		392	6846.15	712.995	585.816	493.964	462.391	2041.88
393	6688.29	6595.6	7961.5	767.66	683.241	724.312	575.792	628.462	587.048	467.363	480.504	490.657	442.19	449.464	471.971	1506.78	2217.71	2697.88		393	7081.8	725.071	597.101	479.508	454.542	2140.79
394	6938.93	6679.58	7608.42	783.652	673.7	737.74	605.678	633.551	628.472	481.722	468.345	507.968	453.005	439.73	490.983	1529.24	2537.23	2682.56		394	7075.64	731.697	622.567	486.012	461.239	2249.68
395	7005.71	6871.69	7731.96	753.241	699.568	734.763	558.132	656.795	600.732	466.415	485.292	527.014	479.984	449.723	464.216	1614.74	2611.6	2865.79		395	7203.12	729.191	605.22	492.907	464.641	2364.04
396	7276.24	6851.06	8024.13	778.293	700.327	763.862	578.431	652.442	619.705	562.518	521.188	552.135	477.335	458.895	509.71	1748.77	2757.5	3209.21		396	7383.81	747.494	616.859	545.28	481.98	2571.83
397	7306.56	6865.24	7886.25	740.975	719.819	741.684	587.773	657.594	603.237	499.359	517.042	546.41	476.596	469.729	484.081	1845.34	2521.07	3362.3		397	7352.68	734.159	616.201	520.937	476.802	2576.24
398	7038.68	6840.35	7956.48	756.112	709.319	746.106	623.565	655.669	602.082	477.454	476.734	535.238	444.347	493.011	508.434	1940.36	2364.72	3605.42		398	7278.5	737.179	627.105	496.475	481.931	2636.83
399	7077.61	6737.35	8134.54	783.327	715.228	787.068	609.31	687.963	608.749	521.334	500.762	559.993	488.766	467.347	494.339	1983.84	2307.88	3805.05		399	7316.5	761.874	635.341	527.363	483.484	2698.92
400	6911.06	6838.58	8188.38	808.475	715.51	780.118	588.401	627.808	620.712	493.64	516.522	569.448	445.133	448.56	502.698	2075.67	2443.45	3633.22		400	7312.68	768.034	612.307	526.537	465.464	2717.45
401	7146.65	6968.14	8629.71	812.729	753.77	795.626	582.759	649.116	595.037	522.186	546.891	536.364	483.134	443.377	556.305	2039.57	2378.89	3651.23		401	7581.5	787.375	608.971	535.147	494.272	2689.9
402	7218.19	7223.93	8168.2	816.36	763.404	804.81	617.764	651.886	632.272	508.626	588.442	522.562	492.772	450.248	548.156	2187.93	2567.29	3602.82		402	7536.77	794.858	633.974	539.877	497.059	2786.01
403	7176.33	7170.4	8249.6	801.241	768.128	795.2	619.027	670.175	612.923	517.56	516.45	533.623	452.307	434.908	556.621	2232.74	2543.45	3220.63		403	7532.11	788.19	634.042	522.544	481.279	2665.61
404	7332.82	7401.24	8658.92	850.782	794.284	790.975	626.866	704.763	649.255	617.606	557.223	576.183	476.568	475.675	534.851	2320.37	2750.9	3271.89		404	7797.66	812.014	660.295	583.671	495.698	2781.05
405	7293.85	7350.63	8815.29	843.947	782.104	781.546	709.72	713.285	633.005	589.726	533.324	549.023	501.368	438.606	539.653	2379.34	2913.41	3419.06		405	7819.93	802.532	685.337	557.358	493.209	2903.94
406	7396.87	7266.57	8286.88	869.635	789.348	851.796	641.877	730.451	653.02	549.526	543.893	563.758	465.201	438.48	551.681	2438.24	3059.33	3499		406	7650.11	836.926	675.116	552.392	485.121	2998.86
407	7045.77	7123.93	9077.32	911.21	782.022	872.272	630.471	695.336	626.222	577.602	552.931	575.643	488.991	429.52	532.736	2480.94	3214.91	3629.66		407	7749.01	855.168	650.676	568.725	483.749	3108.5
408	7254.97	7099.76	8432.3	910.986	779.502	842.85	634.501	679.522	665.987	522.104	523.116	610.183	488.462	456.205	548.323	2606.34	3761.85	4071.34		408	7595.68	844.446	660.003	551.801	497.663	3479.84
409	7409.66	7747.1	8735.62	880.114	792.038	839.163	648.81	680.794	670.015	544.611	549.409	573.074	498.988	471.451	565.056	2673.85	4145.56	4272.32		409	7964.12	837.105	666.54	555.698	511.832	3697.24
410	7349.27	7747.84	8744.48	865.72	800.49	832.457	620.132	716.497	692.294	572.064	552.961	628.659	486.209	460.014	529.086	2817.22	3998.93	4708.77		410	7947.2	832.889	676.308	584.561	491.77	3841.64
411	7299.81	7411.85	8225.65	874.957	804.467	826.009	624.661	735.115	715.517	542.243	556.784	602.252	480.713	465.428	508.677	3134.55	3780.48	4709.22		411	7645.77	835.144	691.764	567.093	484.939	3874.75
412	7407.08	7586.07	8139.91	889.225	813.045	836.629	676.908	718.602	705.966	591	558.103	598.82	486.192	471.212	550.574	3162.78	3401.09	4879.79		412	7711.02	846.3	700.492	582.641	502.659	3814.55
413	7566.42	7220.4	8334.12	875.468	789.858	879.697	663.023	729.576	684.912	555.58	553.745	629.183	491.023	482.4	538.681	3341.08	3415.48	4884.38		413	7706.98	848.341	692.504	579.503	504.035	3880.31
414	7565	7296.47	8751.33	876.397	839.595	855.393	704.246	759	660.943	641.422	607.217	658.797	500.22	462.429	541.875	3445.71	3635.32	5210.13		414	7870.93	857.128	708.063	635.812	501.508	4097.06
415	7780.55	7866.3	9019.31	892.365	853.415	875.76	675.213	747.057	654.579	642.849	615.365	667.933	494.13	459.841	568.092	3405.62	3641.64	5392.55		415	8222.06	873.847	692.283	642.049	507.354	4146.6
416	7576.5	7725.56	9211.45	886.428	834.095	888.365	650.397	768.993	628.78	638.92	626.609	626.232	483.199	445.515	579.458	3368.26	3697.03	5183.09		416	8171.17	869.629	682.723	630.587	502.724	4082.79
417	7760.69	7594.08	8683.6	913.994	864.716	904.351	689.328	770.196	655.658	644.339	667.118	649.214	507.131	442.523	578.282	3539.1	4060.36	5347.98		417	8012.79	894.354	705.061	653.557	509.312	4315.81
418	8038.73	7738.94	8825.65	911.3	875.242	878.56	687.232	858.156	670.106	663.418	622.923	677.914	501.343	501.338	604.897	3747.24	4028.55	5151.8		418	8201.1	888.367	738.498	654.752	535.859	4309.2
419	8179.91	8092.23	9102.36	929.314	889.847	890.411	707.54	768.978	662.825	670.431	596.968	663.637	510.01	494.026	603.997	3854.11	4170.62	5152.52		419	8458.17	903.191	713.114	643.679	536.011	4392.42
420	8530.18	7726.84	9313.89	922.421	895.874	955.885	690.407	810.061	712.154	660.624	641.246	712.688	508.685	498.303	645.011	3938.95	4303	5466.95		420	8523.64	924.727	737.541	671.519	550.666	4569.63
421	8206.15	7782.85	9261.03	1004.35	962.494	969.384	724.262	793.379	713.346	676.132	648.949	725.551	537.498	500.384	650.613	4182.25	4258.94	5308.89		421	8416.68	978.742	743.662	683.544	562.832	4583.36
422	7972.58	8209.68	9310.73	976.094	916.727	956.993	726.58	790.349	768.992	676.922	616.611	730.982	527.333	542.876	653.887	4007.38	4338.18	5645.47		422	8497.66	949.938	761.974	674.838	574.699	4663.68
423	8174.35	8036.43	9071.09	981.379	948.592	957.097	728.569	868.124	767.693	635.144	647.99	737.325	517.079	515.528	632.092	4064.46	4670.03	5638.71		423	8427.29	962.356	788.129	673.486	554.9	4791.06
424	7627.11	7613.7	9202.3	963.4	912.956	1001.74	748.493	888.62	812.886	698.854	643.86	773.414	537.815	518.523	648.43	4192.18	4802.65	6158.55		424	8147.7	959.365	816.666	705.376	568.256	5051.12
425	8081.52	7923.23	8170.72	966.445	896.877	1002.1	762.691	841.185	792.435	766.427	673.133	763.002	513.48	549.296	633.641	4397.52	5154.75	6432.56		425	8058.49	955.139	798.77	734.187	565.472	5328.28
426	7916.86	8363.83	9142.51	1026.66	936.08	1032.54	783.197	838.773	798.937	724.877	729.798	839.661	514.196	505.415	661.475	4788.96	6049.21	6732.89		426	8474.4	998.428	806.969	764.779	560.362	5857.02
427	7971.81	7975.62	9458.8	1039.97	945.542	1205.07	749.845	865.77	757.948	759.954	770.797	845.797	547.768	570.901	689.094	5205.08	6080.26	6967.07		427	8468.74	1063.53	791.188	792.183	602.588	6084.13
428	7800.53	8539.45	9417.87	1074.72	974.741	1039.35	771.877	907.064	802.011	823.978	773.837	906.633	575.466	541.568	676.922	5451.96	5946.23	7498.56		428	8585.95	1029.61	826.984	834.816	597.985	6298.92
429	8142.32	8634.17	8975.63	1055.35	1020.41	1001.19	771.037	833.838	778.907	789.611	791.711	936.928	550.689	522.447	704.585	5496.17	5891.72	7330.19		429	8584.04	1025.65	794.594	839.417	592.574	6239.36
430	7924.08	8661.85	9430.71	1077.14	993.449	1018.66	756.788	838.073	770.828	826.588	786.587	896.194	669.87	522.035	688.455	5474.47	5789.32	7561.79		430	8672.21	1029.75	788.563	836.456	626.787	6275.19
431	7995.67	8411.16	9287.3	1083.23	988.207	1013	785.675	864.396	828.86	886.832	809.018	898.874	558.463	530.058	690.356	5224.98	5595.26	7692.43		431	8564.71	1028.15	826.31	864.908	592.959	6170.89
432	8313.24	7720.23	9043.28	1117.96	977.59	1006.33	790.476	877.108	919.598	895.338	775.413	933.258	551.198	522.965	712.863	5417.1	6014.5	7953.5		432	8358.92	1033.96	862.394	868.003	595.675	6461.7
433	8506.18	7941.69	9072.79	1044.63	1034.59	1017.97	802.028	871.855	862.497	901.546	783.942	913.805	537.403	523.123	709.127	5594.22	6066.21	7902.41		433	8506.89	1032.39	845.46	866.431	589.884	6520.95
434	8380.31	8765.56	8740.79	1095.31	1059.7	1033.16	889.805	945.574	858.825	982.179	833.744	967.081	552.353	586.282	727.049	5769.84	6513.06	8110.49		434	8628.89	1062.72	898.068	927.668	621.895	6797.8
435	8535.26	8387.39	9316.96	1062.95	1041.43	972.543	803.834	978.839	910.951	962.317	831.245	973.775	570.02	543.653	710.466	5858.02	6246.29	8080.27		435	8746.54	1025.64	897.875	922.446	608.046	6728.2
436	8650.59	8469.83	9120.19	1097.26	1068.5	1028.74	806.378	978.679	898.947	974.33	835.692	966.95	572.012	528.921	758.685	5915.59	6296	7803.84		436	8746.87	1064.84	894.668	925.657	619.873	6671.81
437	8609.24	8897.37	9320.1	1068.53	1060.2	1081.4	895.866	1025.99	937.217	1043.45	857.46	991.969	637.731	541.438	858.557	5962.14	6374.07	7842.18		437	8942.24	1070.04	953.025	964.295	679.242	6726.13
438	8524	8645.06	9881.23	1064.13	1046.24	1095.57	894.582	1037.96	909.975	1076.11	951.441	1051.18	668.672	564.231	728.597	6122.05	6767.41	7946.23		438	9016.76	1068.65	947.504	1026.24	653.833	6945.23
439	8945.57	8780.69	9251.02	1071.37	1083.73	1165.96	900.777	1060.26	895.952	1048.91	964.486	1097.69	664.598	567.09	831.469	6334.85	6969.22	8442.7		439	8992.42	1107.02	952.329	1037.03	687.719	7248.92
440	8740.42	8813.49	8755.14	1087.3	1100.04	1237.73	883.479	1036.19	909.371	1177.55	951.069	1190.08	644.48	577.953	833.347	6634.82	6922.8	8478.18		440	8769.68	1141.69	943.013	1106.23	685.26	7345.26
441	8239.17	8790.18	9102.51	1092.15	1108.65	1171.71	903.113	1049.02	907.088	1284.42	965.015	1246.65	638.086	586.992	872.089	6835.58	7239.41	8581.49		441	8710.62	1124.17	953.075	1165.36	699.056	7552.16
442	8497.18	8077.08	9133.64	1106.01	1079.1	1401.94	917.105	1047.51	908.405	1274.46	979.953	1310.03	656.637	587.884	900.64	6884.82	7496.06	8935.62		442	8569.3	1195.68	957.674	1188.15	715.054	7772.16
443	8647.74	8478.07	9884.72	1102.06	1088.01	1220.42	933.698	1073.98	930.88	1291.16	1021.07	1339.25	657.203	613.28	883.469	7127.97	8117.3	9098.23		443	9003.51	1136.83	979.518	1217.16	717.984	8114.5
444	8547.02	8417.16	9915.55	1130.92	1118.44	1184.38	943.86	1047.98	1051.33	1365.76	1125.33	1311	658.82	614.02	915.42	7498.97	8359.95	9415.48		444	8959.91	1144.58	1014.39	1267.36	729.42	8424.8
445	8442.33	8906.22	9539.21	1117.07	1109.27	1157.37	933.3	1126.71	983.718	1359.51	1079.21	1393.23	688.534	631.698	933.614	7154.42	8792.53	9824.03		445	8962.59	1127.9	1014.58	1277.32	751.282	8590.33
446	8230.65	8364.56	9636.5	1127.16	1074.15	1170.07	968.212	1132.41	980.882	1416.88	1113.93	1395.28	678.296	588.503	922.156	6923.47	8817.12	9667.13		446	8743.91	1123.79	1027.17	1308.7	729.652	8469.24
447	8567.31	8996.38	10118	1149.61	1140.04	1189.99	987.947	1102.73	1111.88	1506.72	1109.75	1472.19	680.977	630.26	956.759	7216.93	9067.26	9973		447	9227.23	1159.88	1067.52	1362.89	755.999	8752.4
448	8708.64	9662.29	9768.62	1229.67	1123.78	1251.05	1037.85	1210.34	1153.29	1528.78	1174.11	1510.41	740.266	646.277	947.788	7284.08	8957.46	9865.17		448	9379.85	1201.5	1133.83	1404.43	778.11	8702.24
449	8840.52	9300.84	10071.1	1257.57	1139.15	1229.66	1102.14	1247.79	1213.64	1603.29	1249.62	1542.71	710.74	662.915	977.291	7285.56	8404.91	10088.3		449	9404.15	1208.79	1187.86	1465.21	783.649	8592.93
450	9108.69	9547.94	9516.22	1242.5	1171.89	1236.78	1147.97	1286.17	1180.04	1640.72	1352.25	1537.86	696.095	664.207	1021.02	7468.5	8455.04	9932.75		450	9390.95	1217.06	1204.73	1510.28	793.775	8618.77
451	9397.62	9054.39	9408.47	1225.64	1180.6	1273.36	1151.7	1376.42	1111.24	1703.99	1413.38	1569.36	701.624	674.044	1010.42	7451.78	8400.95	10186.3		451	9286.83	1226.53	1213.12	1562.24	795.362	8679.66
452	9151.61	9078.73	10280.6	1275.57	1212.78	1258.35	1154.24	1316.73	1138.21	1752.86	1485.73	1655.25	797.434	690.939	1135.43	7602.68	8766.24	10567		452	9503.64	1248.9	1203.06	1631.28	874.6	8978.64
453	8756.12	9134.93	9778.94	1287.13	1157.3	1235.63	1085.32	1262.17	1117.78	1861.16	1406.58	1665.14	779.773	705.384	1089.51	7459.81	8510.51	10465.9		453	9223.33	1226.69	1155.09	1644.29	858.223	8812.07
454	8878.16	8979.96	10026.2	1303.33	1182.08	1258.11	1159.71	1331.17	1246.97	1949.59	1543.38	1759.03	803.371	715.326	1151.04	7531.52	8897.54	10684.2		454	9294.78	1247.84	1245.95	1750.67	889.914	9037.74
455	8662.91	8433.62	9751.5	1313.54	1188.58	1280.97	1131.92	1358.4	1146.71	2124.17	1626.75	1855.97	858.572	734.356	1282.19	7751.27	8994.52	10820.5		455	8949.35	1261.03	1212.35	1868.97	958.373	9188.76
456	8836.73	8327.93	9148.85	1319.14	1219.09	1338.06	1192.66	1362.71	1236.13	2182.22	1654.41	1951.18	895.683	747.69	1293.61	7878.48	9032.36	10972.1		456	8771.17	1292.1	1263.83	1929.27	978.995	9294.31
457	9258.49	8394.31	9596.84	1256.54	1243.98	1353.17	1160.91	1400.07	1214.05	2338.26	1734.03	2029.16	887.312	835.909	1353.09	7628.25	8726.51	10466		457	9083.21	1284.56	1258.34	2033.82	1025.44	8940.25
458	8990.25	8805.13	10067	1241.96	1228	1335.87	1211.54	1394.43	1228.81	2393.44	1717.89	2132.24	934.437	764.429	1336.39	7849.05	8623.88	10557.2		458	9287.46	1268.61	1278.26	2081.19	1011.75	9010.05
459	8808.47	9138.22	9608.65	1276.67	1318.04	1355.97	1253.44	1446.9	1297.87	2426.74	1781.29	2177.18	930.419	784.833	1405.59	8233.91	8923.44	10441.5		459	9185.11	1316.9	1332.73	2128.4	1040.28	9199.62
460	8984.55	9334.86	9679.84	1238.85	1280.79	1297.76	1354.82	1467.95	1405.74	2580.51	1810.09	2273.29	954.657	775.796	1390.39	8354.27	9055.02	10382.5		460	9333.08	1272.47	1409.5	2221.3	1040.28	9263.93
461	8859.45	8654.63	9391.23	1276.25	1295.69	1344.75	1389.87	1496.39	1526.8	2507.88	1777.54	2360.64	923.328	829.79	1383.71	8105.99	8879.04	10222.9		461	8968.44	1305.56	1471.02	2215.35	1045.61	9069.32
462	8964.63	8963.95	9304.68	1323.26	1298.45	1317.37	1435.41	1555.28	1471.3	2640.22	1880.62	2401.57	1032.52	858.514	1485.52	8360.96	8596.41	10127.4		462	9077.75	1313.03	1487.33	2307.47	1125.52	9028.25
463	8708.93	9273.19	10701.3	1326.01	1311.56	1360.66	1457.39	1640.8	1446.76	2711.36	1961.28	2480.86	1076.4	923.872	1520.83	8421.82	9023.87	10113.4		463	9561.14	1332.74	1514.98	2384.5	1173.7	9186.35
464	8798.95	9083.19	10127.1	1329.26	1339.26	1392.99	1472.4	1646.39	1381.9	2835.37	2002.15	2463.9	1033.53	917.276	1580.36	8343.52	9122.99	10348.5		464	9336.4	1353.83	1500.23	2433.81	1177.06	9271.66
465	8935.3	9318.92	10168.3	1350.55	1411.93	1451.01	1486.78	1695.72	1429.64	2806.63	2225.41	2645.18	1057.93	939.378	1604.08	8196.65	9572.65	10325.7		465	9474.16	1404.5	1537.38	2559.07	1200.46	9365.01
466	9310.02	9223.78	9626.62	1370.12	1396.48	1406.79	1517.53	1795.31	1454.12	3081.01	2274.07	2573.03	1086.31	953.514	1702.62	8277.7	9770.11	10030.2		466	9386.8	1391.13	1588.99	2642.7	1247.48	9359.34
467	9367.64	8548.23	10278.2	1360.53	1326.44	1414.12	1514.18	1826.63	1543.49	3179.46	2441.08	2642.47	1142.31	959.489	1721.03	8321.63	10062.1	10698.5		467	9398.04	1367.03	1628.1	2754.34	1274.28	9694.06
468	9583.77	8719.75	9733.13	1445.51	1436.61	1485.66	1587.6	1832.43	1598.68	3426.71	2477.86	2791.52	1222.2	1004.01	1819.34	8386.95	10067.4	9642.44		468	9345.55	1455.93	1672.9	2898.7	1348.52	9365.59
469	10485	8833.65	9529.61	1452.28	1389.22	1469.59	1608.56	1788.87	1680.79	3534.02	2680.65	2877.11	1243.66	1073.14	1897.23	8430.42	10145.8	10758.5		469	9616.08	1437.03	1692.74	3030.59	1404.68	9778.25
470	9202.47	8550.87	9041.33	1426.29	1376.91	1519.01	1629.73	1706.74	1693.91	3826.32	2824.58	3010.9	1284.53	1067.09	1950.68	8369.63	10483.4	10785.8		470	8931.56	1440.74	1676.79	3220.6	1434.1	9879.6
471	8941.85	9309.23	9962.69	1380.97	1405.86	1525.28	1753.63	1863.9	1722.79	3981.57	2825.28	3158.26	1354.54	1143.53	1947.25	8556.24	10281	10650		471	9404.59	1437.37	1780.11	3321.7	1481.77	9829.07
472	9152.6	9581.43	9162.95	1447.78	1409.9	1534.18	1794.01	1975.49	1811	3940.36	2811.09	3155.18	1423.99	1216.26	1922.86	8624.8	10217.7	10854.6		472	9298.99	1463.95	1860.17	3302.21	1521.04	9899.02
473	9059.56	10186.1	10688.6	1436.16	1458.88	1543.54	1922.52	1994.09	2038.12	3997.68	2897.02	3349.49	1427.48	1279.02	2012.78	8577.83	9988.3	11319		473	9978.08	1479.53	1984.91	3414.73	1573.09	9961.71
474	9248.44	10244.4	9603.91	1476.32	1490.05	1522.3	1974.03	2112.66	2242.11	4032.96	2995.17	3512.95	1490.11	1202.27	2108.88	8498.69	9727.18	11526.9		474	9698.92	1496.22	2109.6	3513.69	1600.42	9917.6
475	9133.53	9472.28	10143.5	1475.02	1472.99	1537.66	2050.37	2104.78	2080.61	4247.81	3010.09	3701.02	1503.7	1294.83	2228.46	8499.4	9611.69	11516.6		475	9583.1	1495.22	2078.59	3652.97	1675.66	9875.89
476	9233.45	9110.07	11237.5	1534.35	1505.65	1547.28	2150.5	2245.46	2098.89	4486.84	3228.8	3854.57	1588.06	1390.6	2278.77	8507.77	10173.4	11743.1		476	9860.32	1529.1	2164.95	3856.74	1752.47	10141.4
477	9179.07	9023.95	10209	1514.31	1544.63	1582.04	2213.53	2251.72	2053.57	4726.17	3358.12	3881.42	1613.08	1462.99	2420.46	8711.67	9903.18	11469.4		477	9470.67	1546.99	2172.94	3988.57	1832.18	10028.1
478	8899.25	9347.44	9859.03	1551.67	1518.14	1594.81	2157.68	2307.6	2096.43	4689.55	3372.3	4007.84	1704.19	1489.77	2437.22	9013.08	10145.1	11469.5		478	9368.57	1554.87	2187.24	4023.23	1877.06	10209.3
479	9113.06	8829.24	9397.08	1551.81	1540.1	1545.92	2277.18	2367.08	2177.39	4856.3	3766.47	3801.18	1786.16	1522.25	2429.84	8988.36	10138	11275.5		479	9113.12	1545.94	2273.88	4141.32	1912.75	10134
480	9545.73	9014.89	10033.1	1651.81	1533.2	1519.3	2303.61	2433.88	2204.62	4879.05	3683.47	4064.8	1827.29	1583.13	2682.7	8981.68	9938.91	11743.8		480	9531.23	1568.1	2314.04	4209.11	2031.04	10221.4
481	9113.35	8778.45	9524.27	1665.92	1525.94	1589.84	2448.05	2381.87	2327.54	5019.33	3760.95	4153.19	1938.34	1663.58	2677.45	8927.18	10107.3	11834.8		481	9138.69	1593.9	2385.82	4311.16	2093.12	10289.8
482	9093.81	8849.54	9676.62	1743.08	1541.96	1642	2432.84	2523.85	2324.43	5359.47	3981.72	4335.04	1950.2	1722.92	2702.97	8990.77	10190.8	11806.5		482	9206.66	1642.35	2427.04	4558.74	2125.37	10329.3
483	9494.84	9237	9581.74	1754.14	1553.66	1693.48	2434.25	2729.07	2400.11	5322.51	4236.93	4244.03	2020.83	1734.65	2829.28	8419.45	9757.54	11406.4		483	9437.86	1667.09	2521.14	4601.16	2194.92	9861.14
484	9776.15	9361.23	9518.44	1738.63	1649.8	1768.43	2512.69	2812.01	2592.09	5245.41	4443.23	4369.59	2149.77	1761.34	2926.85	8851.35	9256.42	11590.2		484	9551.94	1718.95	2638.93	4686.08	2279.32	9899.32
485	9408.41	10385.3	9645.94	1752.35	1685.68	1784.13	2741.14	2754.5	2587.74	5708.2	4355.2	4509.1	2162.43	1805.64	3003.19	8726.19	9519.61	11255.6		485	9813.21	1740.72	2694.46	4857.5	2323.75	9833.82
486	8848.91	10113.3	9357.51	1766.87	1657.87	1718.84	2939.26	3016.09	2768.87	5472.86	4367.81	4635	2287.14	1880.87	3158.46	8738.94	10079.8	11345.9		486	9439.89	1714.53	2908.08	4825.23	2442.16	10054.9
487	9127.74	9743.35	9390.48	1742.05	1680.34	1804.64	2769.81	3152.79	2971.8	6081.65	4707.94	4923.62	2346.42	2045.22	3348.97	8849.81	9962.47	11342.4		487	9420.52	1742.34	2964.8	5237.74	2580.2	10051.6
488	9308.17	9577.41	9861.63	1743.37	1725.38	1749.09	2815.69	3170.76	3114.45	6135.21	4907.39	4924.45	2400.95	2121.75	3532.89	8721.67	9627.07	11370.9		488	9582.4	1739.28	3033.63	5322.35	2685.2	9906.54
489	9453.39	8675.52	9294.78	1795.24	1674.28	1761.31	2982.98	3097.06	3070.31	6193.58	4897.08	5244.33	2471.21	2198.32	3547.57	8865.72	9942.99	11189.8		489	9141.23	1743.61	3050.12	5445	2739.03	9999.5
490	9585.45	9013.01	10469.2	1731.74	1744.23	1850.64	3230.61	3043.26	3115.29	6434.55	5081.34	5372.53	2591.01	2350.49	3633.35	9070.83	9731.24	11124.7		490	9689.21	1775.54	3129.72	5629.47	2858.28	9975.6
491	9211.23	9136.74	10677	1962.27	1754.3	1917.88	3313.55	3189.84	3232.97	6132.6	4927.33	5445.61	2626	2455.95	3705.49	9185.22	10499	11349.8		491	9674.98	1878.15	3245.45	5501.84	2929.15	10344.7
492	8642.65	8878.99	10723.4	1726.16	1744.05	1861.81	3431.42	3416.57	3170.55	6610.94	5185.68	5493.28	2662.73	2431.46	3680.2	8886.6	10181.1	10988.9		492	9415.03	1777.34	3339.52	5763.3	2924.8	10018.9
493	8772.31	8558.15	10002.6	1804.12	1792.42	1876.31	3545.97	3538.24	3062.67	6556.22	5377.68	5336.77	2836.74	2530.52	3669.1	8848.01	9912.82	10946.8		493	9111.02	1824.28	3382.29	5756.89	3012.12	9902.53
494	9739.14	9106.07	9577.62	1830.38	1776.94	1861.52	3728.14	3434.89	3294.69	6918.97	5512.31	5563.42	2905.66	2724.52	3939.41	8785.49	10459.2	10777.6		494	9474.28	1822.95	3485.91	5998.23	3189.86	10007.4
495	8954.38	8616.04	9446.5	1783.96	1781.54	1878.65	3777.68	3834.77	3559.3	6833.7	5623.64	5682.06	2909.25	2687.85	3969.93	8741.68	10564.6	10438.3		495	9005.64	1814.72	3723.92	6046.47	3189.01	9914.88
496	9346.87	10049.4	9289.07	1822.91	1836.87	1906.11	3893.32	3696.43	3522.45	6800.66	5761.01	5872.25	2924.06	2720.26	4194.21	8982.63	10430.7	10859.7		496	9561.78	1855.3	3704.06	6144.64	3279.51	10091
497	9632.35	10047.6	9519.4	1950.42	1945.86	1997.83	4013.03	3879.23	3792.97	7185.19	6045.54	6132.6	3306.57	2884.95	4376.94	9041.16	10352.2	10735.2		497	9733.11	1964.7	3895.08	6454.45	3522.82	10042.9
498	9941.8	9649.96	9415.79	1944.28	1907.97	2060.2	3994.93	3918.58	3963.36	6880.18	5978.52	6074.32	3266.04	2888.56	4381.4	9237.76	10378.9	11012.8		498	9669.18	1970.82	3958.95	6311.01	3512	10209.8
499	9139.66	9226.41	9338.73	1986.96	1880.74	1997.47	4041.88	4032.72	3986.79	6811.94	5908.03	6216.85	3228.85	2930.81	4496.44	9230.11	9551.88	10651.7		499	9234.94	1955.06	4020.46	6312.28	3552.04	9811.22
500	9143.02	9361.03	10025.1	2061.52	1945.17	2014.31	4126.88	4066.22	4070.27	6999.59	6206.97	6364.05	3303.58	3069.1	4705.59	9111.44	10322.8	11648.9		500	9509.71	2007	4087.79	6523.54	3692.75	10361
501	9049.64	8338.05	9789.84	1991.94	1944.52	2140.63	4371.85	4240.05	4308.5	7211.9	6299.19	6209.76	3365.62	3086.47	4616.11	8870.91	10022.3	11482.3		501	9059.18	2025.7	4306.8	6573.62	3689.4	10125.2
502	9545	9025.72	9356.12	1980.07	2037.15	2135.74	4625.21	4665.2	4738.57	7228.21	6407.06	6733.05	3653.39	3384.6	5073.6	9102.59	10408.6	11639.6		502	9308.95	2050.99	4676.32	6789.44	4037.2	10383.6
503	9601.64	8701.41	9634.35	2164.85	2077.35	2099.3	4570.61	4754.73	5026.07	7605.71	6723.12	6291.33	3757.89	3454.07	4897.36	8986	10105.8	11611.5		503	9312.47	2113.84	4783.8	6873.39	4036.44	10234.4
504	9672.69	8697.84	9725.95	2050.27	2058.45	2031.09	4779.76	4855.59	4974.04	7661.04	6722.42	6342.98	3857.24	3586.72	5067.53	8910.01	10087.1	11427.9		504	9365.49	2046.6	4869.8	6908.81	4170.5	10141.7
505	9374.82	9083.39	10133	2092.78	2077.99	2199.19	4953.8	5215.72	5033.95	7824.89	7031.06	6565.7	3958.46	3845.55	5255.2	9031.88	10282.4	11531.9		505	9530.41	2123.32	5067.82	7140.55	4353.07	10282.1
506	8622.97	9236.75	10019.8	2172.56	2088.47	2231.52	5024.57	5199.44	4954.91	7779.58	7314.02	6591.21	3934.47	4007.99	5150.66	8971.22	10065.9	11236.5		506	9293.18	2164.18	5059.64	7228.27	4364.38	10091.2
507	8904.72	10199	9608.81	2199.21	2165.25	2208.03	5100.11	5302.61	4957.69	8179.78	7286.4	6855.79	4166.9	4106.83	5437.13	9055.77	10250.7	11555.3		507	9570.83	2190.83	5120.14	7440.66	4570.29	10287.3
508	8967.75	10284.7	9331.77	2341.04	2212.5	2282.11	5407.25	5456.58	5059.13	8191.05	7283	7094.14	4216.76	3954.24	5442.98	9137.26	10135.6	11916		508	9528.07	2278.55	5307.65	7522.73	4537.99	10396.3
509	9738.37	10169.1	8834.83	2407.07	2243.91	2235.59	5459.01	5219.77	5123.59	7869.6	7049.72	7149.76	4218.91	4165.38	5549.45	8987.26	10057.9	11868.8		509	9580.76	2295.52	5267.46	7356.36	4644.58	10304.7
510	9127.79	10212.7	9459.03	2533.5	2237.61	2298.97	5632.11	5473.99	5208.65	8297.02	7384.82	7266.19	4380.69	3977.19	5543.38	8838.04	9653.43	11372.4		510	9599.85	2356.69	5438.25	7649.34	4633.75	9954.62
511	8957.02	8920.95	10068	2412.83	2255.48	2377.89	5730.35	5586.65	5144.92	8079.6	7267.63	7235.87	4499.18	4168.8	5687.92	8878.49	9640.12	11383.7		511	9315.32	2348.74	5487.31	7527.7	4785.3	9967.42
512	9657.12	8839.58	10447.2	2513.72	2285.97	2380.91	5941.56	5576.78	5419.59	8229.82	7257.68	7378.18	4485.15	4301.5	5698.56	8961.31	9270.23	11480.9		512	9647.96	2393.53	5645.98	7621.9	4828.4	9904.15
513	10175	8920.49	10271.5	2547.34	2393.83	2291.4	6002.29	5551.96	5772.02	8452.86	7913.01	7579.46	4513.38	4460.94	6075.22	8837.91	9585.84	11509.5		513	9788.98	2410.86	5775.42	7981.78	5016.51	9977.76
514	9587.76	8915.49	9874.56	2467.88	2401.89	2385.48	6215.81	5935.82	6137.5	8458.26	7793.94	7501.01	4571.25	4547.35	6056.76	8824.86	9855.42	10976.3		514	9459.27	2418.42	6096.38	7917.74	5058.45	9885.53
515	9567.97	9096.74	9123.04	2477.21	2340.47	2483.03	6202.54	5909.08	6153.42	8431.9	7556.78	7549.42	4582.57	4710.05	6230.7	8557.3	9628.63	11299.5		515	9262.59	2433.57	6088.35	7846.03	5174.44	9828.48
516	9747.84	9078.84	9668.62	2570.15	2408.71	2458.42	6408.4	6243.04	6254.69	8623.16	8164.76	7919.4	4868.62	4973.16	6379.86	8856.73	10184.5	11361.6		516	9498.43	2479.1	6302.05	8235.78	5407.21	10134.3
517	8977.02	9072.54	9816.92	2532.45	2334.51	2559.9	6311.23	6144.99	6152.01	8288.54	8028.64	7905.29	4964.74	4902.3	6547.98	8767.32	9912.85	11049.1		517	9288.83	2475.62	6202.74	8074.16	5471.67	9909.75
518	9965.97	8926.61	10979.8	2656.09	2483.41	2716.37	6696.71	6812.35	6418.29	8340.6	8188.55	8019.54	5265.71	4914.4	6823.82	9598.82	10554.5	11354.5		518	9957.46	2618.62	6642.45	8182.9	5667.98	10502.6
519	9150.15	9320.52	10100.1	2614.04	2372.58	2657.89	6602.26	6299.22	6109.57	8222.83	8245.42	7356.09	4948.29	5150.85	6592.7	8802.03	9899.4	10532.7		519	9523.58	2548.17	6337.02	7941.45	5563.95	9744.7
520	9326.36	9179.29	9219.64	2657.4	2363.49	2609.3	6364.86	6519.76	6598.22	8027.81	8073.46	7491.62	5053.63	5083.29	6485.57	8782.07	10005.9	10257.6		520	9241.76	2543.39	6494.28	7864.3	5540.83	9681.87
521	9715.23	9359.82	9156.65	2677.32	2497.57	2707.5	6436.05	6544.66	6709.35	8298.71	7943.13	7053.78	5085.28	5174.27	6671.19	8482.31	10112.9	10643.7		521	9410.57	2627.46	6563.35	7765.21	5643.58	9746.32
522	9639.77	10141.8	9676.02	2722.3	2467.87	2736.4	6825.27	7052.76	6861.06	8730.61	8402.1	7293.31	5296.65	5376.33	6925.7	9136.98	10642.9	10549.7		522	9819.19	2642.19	6913.03	8142.01	5866.23	10109.9
523	9743.11	9913.54	8998.27	2755.49	2619.5	2885.77	7036.37	7048.92	6993.6	8749.22	8747.23	7326.91	5458.85	5573.42	6945.92	9199.17	10430.5	10569.4		523	9551.64	2753.59	7026.3	8274.45	5992.73	10066.4
524	9952.54	9674	8626.06	2790.19	2561.15	2899.19	7028.87	7114.7	7403.47	8809.78	8467.03	7593.15	5548.16	5433.21	7073.83	8944.24	10173.9	10606.2		524	9417.53	2750.18	7182.35	8289.99	6018.4	9908.11
525	9766.85	8661.92	9762.86	2850.05	2581.33	2787.03	7023.74	7120.88	7023.7	8993.42	9010.97	7412.3	5401.77	5570.78	6884.91	8974.67	9942.62	10522.2		525	9397.21	2739.47	7056.11	8472.23	5952.48	9813.15
526	9901.67	8446.04	10021.5	2858.42	2604.23	2810.55	7075.11	6967.78	7192.95	8438.6	8393.74	7397.53	5395.16	5705.77	7137.77	8736.46	9807.78	10461.5		526	9456.39	2757.73	7078.61	8076.62	6079.57	9668.59
527	8810.26	8471.71	9615.48	2961.8	2526.05	2832.34	6747.03	7000.26	7351.92	8478.52	8292.43	7271.66	5436.68	5849.53	6907.5	8315.42	10087.3	10148.7		527	8965.82	2773.4	7033.07	8014.2	6064.57	9517.12
528	9169.41	8732.23	9197.37	2923.73	2700.07	2879.09	7283.67	7201.65	7399.46	8634.15	8523.9	7481.78	5617.16	5883.04	7083.01	8633.03	10040.4	10683.6		528	9033	2834.3	7294.93	8213.28	6194.4	9785.7
529	9321.52	8710.56	9186.15	3014.96	2625.38	2888.52	7059.51	7472.15	7425.02	8279.92	8603.38	7560.35	5412.44	5835.76	7168.15	8308.36	10139.3	10707.9		529	9072.74	2842.95	7318.89	8147.88	6138.78	9718.53
530	9286.7	8633.97	9928.58	2876.94	2825.61	2902.95	7379.81	7252.17	7315.01	8222.7	8883.52	8120.24	5610.81	5979.83	7183.17	8674.97	9993.53	9983.68		530	9283.08	2868.5	7315.66	8408.82	6257.94	9550.73
531	8898.12	8881.57	9806.31	3014.36	2739.33	2910.43	7612.71	7470.38	7381.71	8334.09	8891.94	7958.99	5679.14	5855.73	7317.81	8451.16	9178.97	10896.7		531	9195.33	2888.04	7488.27	8395.01	6284.23	9508.95
532	8942.67	9043.65	9295.86	2993.56	2797.98	3039.04	7736.65	8104.02	7606.39	8944.77	9116.31	7901.19	5918.06	6105.8	7620.9	8523.22	9648.01	10814.4		532	9094.06	2943.53	7815.69	8654.09	6548.25	9661.87
533	8851.6	9103.09	9466.24	3073.22	2851.42	3019.85	7706.39	8240.15	7567.92	8770.28	9347.77	7688.8	5899.21	6241.49	7503.44	8416.94	9562.71	10856.3		533	9140.31	2981.5	7838.15	8602.28	6548.05	9611.97
534	8832.92	9080.38	9790.2	3159.7	2927.08	3094.18	8002.69	8257.73	7949.21	8786.12	9034.78	7748.45	5914.33	6382.02	7539.13	8204.11	9366.04	10803.3		534	9234.5	3060.32	8069.88	8523.12	6611.83	9457.81
535	8952.38	9591.4	9546.53	3142.25	2955.05	3157.05	8105.57	8198.69	8083.69	8648.57	8838.95	8023.37	5806.61	6342.33	7813.79	8348.5	9607.28	11028.6		535	9363.44	3084.78	8129.32	8503.63	6654.24	9661.47
536	9137.2	10385.6	9381.18	3069.95	3072.51	3181.62	8360.1	8637.71	8280.69	8617.81	8770.72	8133.2	6251.26	6577	7899.12	8783.59	9630.51	11473.7		536	9634.68	3108.03	8426.16	8507.25	6909.12	9962.59
537	9610.19	9768.64	8751.14	3237.24	2985.02	3131.6	8370.82	8212.58	8209.12	8446.08	8955.64	7497.71	6504.06	6443.58	7651.08	8630.86	9046.92	10785		537	9376.66	3117.95	8264.18	8299.81	6866.24	9487.6
538	10813.5	8967.2	10063.5	3384.11	2974.11	3285.55	8257.47	8691.81	8109.73	8109.95	8926.56	7908.83	6462.33	6651.18	7557.48	8794.09	9113.12	11083.2		538	9948.06	3214.59	8353	8315.11	6890.33	9663.46
539	10397	8711.5	10458.6	3495.82	3091.94	3309.52	8306.18	8542.09	8201.84	8109.54	8914.86	7353.86	6408.79	6465.39	7744.46	8816.1	8913.19	10667.9		539	9855.68	3299.1	8350.04	8126.09	6872.88	9465.73
540	9582.74	8376.45	9165.5	3407.18	3039.56	3378.84	8367.03	8149.74	8294.66	8157.61	9208.55	7613.62	6648.2	6604.32	7653.74	8646.84	9136.35	10615.5		540	9041.56	3275.19	8270.48	8326.59	6968.75	9466.22
541	9604.8	8859.3	8997.84	3479.78	3186.39	3456.32	8400.58	8620.11	8492.24	8424.39	9405.78	7697.86	6493.77	6667.5	7813.96	8757.75	9292.35	10565.6		541	9153.98	3374.17	8504.31	8509.35	6991.74	9538.55
542	9319.19	8834.94	8846.38	3531.3	3268.53	3488.29	8644.47	8295.32	8695.56	8495.02	9817.81	7804.18	6611.18	6975.46	7853.86	8699.65	9532.62	10191.9		542	9000.17	3429.37	8545.12	8705.67	7146.83	9474.73
543	9158.39	8833.69	10004.6	3329.79	3275.94	3602.8	8470.44	8033.35	8760.08	8277.51	9263.5	7578.91	6641.6	6841.33	8103.71	8473.09	9384.19	9774.55		543	9332.22	3402.85	8421.29	8373.31	7195.55	9210.61
544	9336.48	8364.29	10402	3491.84	3365.24	3733.57	8736.15	8189.48	9146.03	8271.13	9198.39	8279.65	6713.47	7079.55	7914.45	8764.74	9604.83	10212.1		544	9367.58	3530.21	8690.55	8583.06	7235.82	9527.23
545	8832.18	8746.15	9824.47	3617.43	3478.05	3533.68	8721.75	8540.76	9302.98	8418.81	9261.27	8010.88	6595.28	6554.2	7859.66	8447.35	9322.2	10121.4		545	9134.27	3543.05	8855.17	8563.65	7003.04	9296.98
546	9138.87	9256.44	9578.02	3503.63	3441.68	3657.65	8933.31	8642.96	9308.06	8283.92	9460.72	8121.92	6833.53	6920.81	7958.28	8048.21	9892.71	9561.1		546	9324.45	3534.32	8961.45	8622.19	7237.54	9167.34
547	9316.27	9018.74	9158.5	3582.44	3461.58	3580.72	8878.17	8819.02	8860.76	8276.96	9294.9	7962.27	7128.27	6851.6	8290.28	8383.43	10067.4	9801.82		547	9164.5	3541.58	8852.65	8511.38	7423.38	9417.56
548	9108.65	9552.09	9851.25	3428.73	3556.5	3527.53	8416.35	8867.36	8664.45	8478.73	8612.93	8679.67	6829.66	7102.55	8342.4	8207.74	9783.88	9856.38		548	9503.99	3504.25	8649.39	8590.44	7424.87	9282.67
549	8668.47	10680	9395.76	3656.06	3577.54	3537.83	8952.7	8466.8	8671.83	8443.81	8702.06	8450.06	6743.6	7297.94	7870.88	8416.78	9839.59	9712.62		549	9581.4	3590.48	8697.11	8531.97	7304.14	9322.99
550	8685.08	10392.6	9114.86	3671.65	3481.34	3472.66	8904.95	8623.2	8386.82	8887.66	9155.03	8198.15	6752.13	7427.1	8355.84	8100.65	9246.13	9988.88		550	9397.51	3541.88	8638.32	8746.94	7511.69	9111.89
551	9313.83	9806.41	9902.77	3636.42	3608.31	3566.09	9257.83	9258.12	8737.58	8169.97	8439.65	7962.45	6807	7612.69	8258.8	8230	9406.33	9641.1		551	9674.33	3603.61	9084.51	8190.69	7559.5	9092.48
552	9147.54	9139.78	9996.17	3572.48	3584.37	3529.91	8949.42	8829.5	8748.51	8022.05	8848.34	7796.84	7038.95	7860.32	8109.44	8193.89	9303.88	9715.12		552	9427.83	3562.25	8842.48	8222.41	7669.57	9070.96
553	10179.3	8764.16	10084.7	3626.37	3750.55	3632.97	9188.99	9289.08	9046.28	8239	8982.48	8250.27	7287.48	7804.6	8630.2	8557.52	9502.66	10185.3		553	9676.06	3669.97	9174.78	8490.58	7907.43	9415.16
554	9730.31	8410.98	8895.49	3678.12	3756.66	3607.2	8806.77	8983.23	9175.7	8232.46	8789.89	8010.12	6685.82	7453.68	8122.01	8579.48	9592.03	9996.6		554	9012.26	3680.66	8988.57	8344.16	7420.5	9389.37
555	9590.07	8668.03	8612.09	3850.35	3817.48	3773.05	9089.76	9393.71	9383.96	8378.43	8857.29	8888.96	6946	7529.71	8222.17	8768.37	9651.95	10342.9		555	8956.73	3813.62	9289.14	8708.23	7565.96	9587.73
556	9180.89	8798.89	9674.86	3743.55	3675.34	3668.48	9015.34	9381.49	9205.25	7944.31	9041.42	8090.11	7112.07	7473.11	8476.88	8435.09	9396.32	9952.57		556	9218.21	3695.79	9200.69	8358.61	7687.35	9261.33
557	9223.07	8834.69	9965.91	3877.72	3796.11	3772.07	9140.83	9334.15	9347.87	8245.1	8569.25	8011.9	7504.55	7579.13	8154.8	8368.52	9228.97	9935.62		557	9341.22	3815.3	9274.28	8275.42	7746.16	9177.7
558	9878.92	9101.03	9048.67	3956.57	3806.17	3646.65	9043.96	9217.05	9286.6	8368.7	9436.51	7945.6	7402.59	7620.31	8040.43	8311.65	9554.31	10061.1		558	9342.87	3803.13	9182.54	8583.6	7687.77	9309.01
559	9030.64	9277.86	8751.74	3873.01	3776.32	3659.86	9178.18	9059.56	9034.87	8008.37	9715.49	7530.89	7217.85	7721.84	8312.68	8177.05	9435.82	10596.1		559	9020.08	3769.73	9090.87	8418.25	7750.79	9402.97
560	9087.73	9201.47	9398.66	4047.65	3871.11	3807.58	9224.99	9026.47	9344.64	8376.24	9119.96	8295.27	7285.22	7317	8345.9	8319.82	9141.52	10127.5		560	9229.29	3908.78	9198.7	8597.16	7649.37	9196.27
561	9536.96	9891.07	9251.27	4053.84	3900.71	3791.58	9215.52	8687.52	9417.29	8228.49	8868.34	8429.24	7147.77	7450.69	9350	7791.84	8854.69	10256.6		561	9559.77	3915.38	9106.78	8508.69	7982.82	8967.72
562	8782.95	10097.8	10096.9	4187.79	3943.75	3892.41	9404.77	9077.2	9317.1	8204.27	9101.04	8261.23	7769.57	7702.79	8872.41	8092.35	8982.77	10488.5		562	9659.22	4007.98	9266.36	8522.18	8114.92	9187.87
563	8779.75	10017.3	10203.8	4151.85	4023.32	3921.65	9308.94	9159.95	9731.96	8389.75	9156.28	8675.24	7701.99	7964.94	8916.46	7977.4	8933.69	10138.8		563	9666.94	4032.27	9400.28	8740.43	8194.47	9016.62
564	8937.5	8454.39	9555.09	3995.75	3957.44	3972.59	9045.4	9316.76	9942.85	9412.48	9006.31	8344.24	7290.6	7839.67	8633.33	7816.12	8738.69	10438		564	8982.33	3975.26	9435	8921.01	7921.2	8997.6
565	9787.85	8493.36	8423.17	4228.13	4025.97	4023.73	9281.54	9643.59	10381.8	8775.27	9215.48	8106.2	7477.63	8187.58	8573.68	8059.25	8793.06	10280.9		565	8901.46	4092.61	9768.98	8698.98	8079.63	9044.39
566	10219.5	8327.81	8432.89	4278.81	4100.06	4177.98	9090.52	9641.47	10315.5	8614.87	8842.02	8066.27	7830.79	8146.3	8494.56	8119.57	8850.14	10061.3		566	8993.4	4185.62	9682.5	8507.72	8157.21	9010.33
567	9249.29	8471.1	10147.5	4256.16	4021.91	4308.41	9306.23	9725.93	10328.4	8352.29	9054.53	8514.13	7795.89	8201.22	8425.55	8213.37	8821.96	10215.1		567	9289.29	4195.49	9786.85	8640.32	8140.89	9083.49
568	9406.78	8612.45	9252.56	4230.65	3996.43	4121.58	9447.2	9614.41	9684.78	8340.42	9484.14	8593.87	7679.7	8452.01	8277.09	7896.06	8992.97	9921.3		568	9090.6	4116.22	9582.13	8806.14	8136.27	8936.78
569	9233.93	8495.11	8765.18	4300.19	4015.85	4112.36	9497.24	9631.62	9631.21	8346.75	9222.09	9022.04	7630.99	8098.32	8579.08	7824.89	9002.49	9659.88		569	8831.41	4142.8	9586.69	8863.63	8102.8	8829.08
570	8741.73	8826.14	9200.84	4366.71	4040.05	4067.59	9291.31	9971.88	9334.64	9023.32	9341.37	8296.76	7651.54	8163.42	8297.27	7738.44	9353.4	9472.93		570	8922.9	4158.12	9532.61	8887.15	8037.41	8854.92
571	9053.94	8792.53	8964.64	4380.71	4091.43	4137.42	9505.58	9785.93	9381.14	8980.06	9630.4	8274.38	7775.48	8396.58	8490.03	8022.51	9752.82	9683.25		571	8937.04	4203.19	9557.55	8961.61	8220.69	9152.86
572	9076.19	8875.37	8942.5	4427.06	4050.03	4219.02	9461.75	9842.36	9229.01	8201.3	9825.69	8116.83	7950.04	8237.78	8379.38	7937.23	9656.82	9509.3		572	8964.69	4232.03	9511.04	8714.61	8189.07	9034.45
573	9343.03	9034.19	10129.3	4446.32	4142.01	4134.61	9607.31	10054	9442.39	8642.77	10357.7	8432.19	7516.88	8211.82	8828.62	8113.26	9623	9475.94		573	9502.17	4240.98	9701.22	9144.23	8185.77	9070.73
574	8650.6	9347.71	10137.3	4378.83	4124.95	4036.03	9504.94	10014.5	9605.34	8307.2	9463.11	8232.41	7663.64	8582.39	8823.35	8064.7	9490.93	9343.62		574	9378.52	4179.94	9708.24	8667.58	8356.46	8966.42
575	9073.75	9638.73	8516.93	4555.46	4247.56	4136.45	9735.1	10050.6	9848	8330.52	9844.99	8552.39	7746.19	8457.85	8772.26	8128.26	9117.53	9667.57		575	9076.47	4313.16	9877.91	8909.3	8325.43	8971.12
576	8995.64	9298.95	8571	4527.05	4161.99	4101.74	9400.03	9300.94	9203.16	9410.01	9519.63	7292.89	7833.66	8783.48	8818.01	7865.89	9168.06	9758.1		576	8955.19	4263.6	9301.38	8740.85	8478.38	8930.68
577	9145.57	8855.62	9429.89	4478.95	4246.8	4140.34	9637.85	9685.7	9650.78	8516.72	9298.78	8566.55	7857.47	8380.4	9071.95	7887.34	9116.69	9445.69		577	9143.69	4288.69	9658.11	8794.02	8436.61	8816.57
578	9534.16	8708.19	9981.49	4414.46	4211.28	4126.63	9600.26	9566.31	9722.58	8694.72	8797.39	8831.24	7967.82	8247.93	9409.94	7727.38	8900.61	9512.32		578	9407.95	4250.79	9629.72	8774.45	8541.9	8713.44
579	9814.87	8959.48	9410.28	4488.66	4231.41	4105.16	9617.08	9799.12	9541.04	8708.48	9191.68	8721.01	7960.87	8314.75	9145.95	7518.87	8772.94	9581.36		579	9394.88	4275.08	9652.41	8873.72	8473.85	8624.39
580	9964.17	8758.35	9279.02	4403.31	4181.38	3928.1	9642.82	9427.99	9607.13	8417.6	9080.16	8767.62	7958.98	8325	9415.2	7523.47	8142.72	9437.89		580	9333.85	4170.93	9559.31	8755.13	8566.4	8368.03
581	10228.5	8915.94	9287.94	4583.89	4390.65	4401.28	9894.29	9821.07	9935.68	8160.45	9228.57	9345.83	8475.47	8340.54	9668.36	7738.59	8583.59	10069.5		581	9477.47	4458.61	9883.68	8911.62	8828.12	8797.22
582	9124.3	8326.36	8651.03	4573.79	4240.05	4143.86	9416.24	9539.67	9561.68	7884.56	9587.36	8667.81	8250.9	8530.68	9132.93	7673.47	8263.94	9753.93		582	8700.56	4319.23	9505.86	8713.24	8638.17	8563.78
583	9441.93	8657.17	9748.92	4621.46	4519.54	4427.46	9569.49	9793.77	10335.5	8201.09	9632.29	8403.37	8364.96	9032.63	9248	7745.95	8613.53	10287.7		583	9282.68	4522.82	9899.59	8745.58	8881.86	8882.39
584	8964.77	8755.88	9585.37	4724.59	4390.08	4357.69	9490.14	9588.72	10146.9	8625.6	9655.86	8769.29	8084.21	9064.28	8755.42	7624.24	8757.94	9912.37		584	9102	4490.79	9741.9	9016.92	8634.64	8764.85
585	9319.8	8534.96	9615.81	4488.72	4329.19	4395.43	9319.75	9846.87	10258.5	8859.17	10854.9	10107.1	7986.45	8830.57	8976.7	7277.73	8622.52	10076.4		585	9156.86	4404.44	9808.39	9940.39	8597.91	8658.87
586	9257.21	8487.21	9312.93	4504.07	4304.84	4306.47	9568.66	9723.47	10190.3	8543.8	9737.12	9081.74	8043.5	8631.39	8746.63	7481.26	8436.31	9709.57		586	9019.12	4371.79	9827.48	9120.89	8473.84	8542.38
587	8950.37	9140.47	8483.93	4524.3	4335.85	4241.42	9446.17	9744.81	10236.4	8736.02	9352.77	8991.81	8276.72	8792.32	8682.78	7688.14	8298.29	9414.83		587	8858.26	4367.19	9809.12	9026.87	8583.94	8467.08
588	8910.87	9514.51	8559.74	4500.18	4330.64	4246.32	9405.48	9275.43	10397.2	9614.77	9278.61	7779.62	8456.26	8618.82	8465.63	7755.92	8376.2	9675.27		588	8995.04	4359.05	9692.7	8891	8513.57	8602.47
589	8642.21	8864.59	9796.78	4626.16	4388.66	4429.72	9553.84	9152.17	10296.4	8709.72	9094.8	8536.27	8415.12	8643.59	8508.07	7866.18	8404.85	9870.64		589	9101.19	4481.51	9667.48	8780.26	8522.26	8713.89
590	8924.81	8772.12	9966.31	4658.99	4440.34	4422.94	9356.53	9498.06	10358.7	8083.15	8623.13	8613.11	8474.24	8991.89	8909.36	7601.18	8099.38	9830.54		590	9221.08	4507.42	9737.77	8439.8	8791.83	8510.37
591	8930.53	8803.25	8951.77	4682.74	4530.52	4441.3	9346.98	9530.47	10227.2	8991.75	8052.1	8913.29	7966.75	8878.32	8691.79	7646.79	8276.84	9224.36		591	8895.18	4551.52	9701.54	8652.38	8512.29	8382.66
592	9711.03	8425.6	9178.44	4509.76	4420.77	4413.08	9615.81	9456.12	9919.49	8734.27	9607.65	9565.43	8292.26	9011.89	8263.85	7736.74	8366.15	9318.17		592	9105.03	4447.87	9663.8	9302.45	8522.67	8473.69
593	9800.81	8731.48	9883.07	4653.87	4537.23	4630.07	9478.16	9944.3	9883.45	8452.9	9028.33	9631.13	8602.01	8841.06	9048.97	7549.92	8904.1	9451.89		593	9471.78	4607.06	9768.64	9037.45	8830.68	8635.3
594	9325.6	8670.43	8787.34	4522.35	4543.06	4588.31	9570.61	10011.5	9592.39	8441.17	9042.64	9562.43	8442.76	8579.96	9164.2	7464.16	9227.42	9220.82		594	8927.79	4551.24	9724.82	9015.41	8728.98	8637.47
595	8884.4	8778.9	9352.63	4778.98	4580.61	4641.74	9653.23	10138.5	9501.73	8221.26	9768.3	8839.02	8077.12	8908.98	9117.48	7606.92	9168.48	9151.11		595	9005.31	4667.11	9764.5	8942.86	8701.19	8642.17
596	8532.76	8847.18	9684.52	4523.84	4649.72	4366.12	9682.24	9735.86	9443.02	8030.51	10272.8	9481.45	8187.71	8938.2	8732.16	7597.01	8963.45	9186.56		596	9021.49	4513.23	9620.38	9261.58	8619.36	8582.34
597	8613.31	8604.59	9349.04	4506.38	4743.04	4629.32	9691.08	10101.7	9668.84	7876.98	9727.68	9055.64	8379.03	8946.78	9385.05	7435.81	9166.46	8962.85		597	8855.65	4626.25	9820.55	8886.77	8903.62	8521.71
598	9414.15	8511.27	8684.02	4619.44	4696.11	4513.31	9907.91	10293.8	9788.18	8841.5	11745.4	8813.19	8695.95	9876.92	9009.38	7640.23	9042.91	9633.64		598	8869.81	4609.62	9996.64	9800.05	9194.08	8772.26
599	8664.48	8439.35	8561.09	4652.75	4692.76	4519.45	9644.43	10073.5	9499.52	8538.19	11043.1	9294.66	8775.26	9225.61	9147.36	7379.89	8751.73	8830.47		599	8554.98	4621.66	9739.15	9625.31	9049.41	8320.7
600	8953.09	8670.98	9528	4645.48	4721.65	4435.17	9457.1	9947.31	9333.1	9742.13	10286.7	9771.77	8731.24	8562.14	9356.53	7348.39	8344.25	9291.11		600	9050.69	4600.77	9579.17	9933.54	8883.3	8327.92
601	8917.4	9191.62	9914.43	4668.66	4783.52	4531.24	9659	9829.82	9759.54	9497.77	10300.8	10356.9	8815.39	9299.93	9642.12	7545.99	8299.98	9059.91		601	9341.15	4661.14	9749.45	10051.8	9252.48	8301.96
602	8655.51	8750.49	9162.15	4738.74	4816.73	4279.27	9563.08	10081.4	9491.98	9036.62	10780.9	9081.66	8528.72	9046.28	9057.8	7389.44	8280.24	9295.66		602	8856.05	4611.58	9712.14	9633.05	8877.6	8321.78
603	9670.36	8372.84	9029.52	4525.38	4754.19	4483.12	9434.27	9430.17	9378.24	8756.08	9896.52	8776.73	8558.58	9212.86	9033.52	7506.74	7757.45	9061.72		603	9024.24	4587.56	9414.22	9143.11	8934.99	8108.64
604	9407.89	9036.61	8771.96	4559.62	4634.28	4444.01	9424.04	9750.53	9697.49	7893.43	9114.54	9503.45	8187.84	8896.96	8996	7513.51	7753.1	9456.92		604	9072.16	4545.97	9624.02	8837.14	8693.6	8241.18
605	9143.77	9159.82	8799.46	4625.31	4755.29	4261.87	9448.54	9239.83	9881.14	8641.36	8974.17	9316.28	8614.05	8892.67	8915.68	7751.07	7733.9	9186.37		605	9034.35	4547.49	9523.17	8977.27	8807.47	8223.78
606	9144.22	9177.81	8632.51	4937.1	4847.34	4613.56	9357.92	9647.29	9961.8	9693.58	9043.55	10464.7	8304.9	9012.42	8547.84	7581.26	7836.64	9545.79		606	8984.85	4799.33	9655.67	9733.94	8621.72	8321.23
607	8728.05	8521.7	8931.24	4839.13	4802.42	4500.34	9367.1	9582.51	10044.9	8365.6	9990.4	8581.25	8726.63	9223.62	8401.49	7393.58	8304.42	9577.4		607	8727	4713.96	9664.84	8979.08	8783.91	8425.13
608	8522.68	8749.71	9562.07	4635.35	4773.67	4710.9	9584.75	9373.08	10136.7	8304.27	10133.5	8443.56	8766.74	9188.34	8621.61	7681.93	8303.86	9260.55		608	8944.82	4706.64	9698.17	8960.44	8858.89	8415.44
609	8459.83	8642.25	8608.43	4874.25	4774.98	4541.17	9517.38	9498.19	10111.3	8012.21	9395.81	8116.65	8359.67	9086.25	8540.18	7269.79	8052.42	9663.26		609	8570.17	4730.13	9708.95	8508.22	8662.03	8328.49
610	8260.9	8558.01	8221.54	4908.88	4660.26	4496.51	9315.06	9287.05	9975.64	8258.23	10026	8653.26	8477.92	8979.36	8882.22	7397.86	8207.88	8828.94		610	8346.82	4688.55	9525.92	8979.16	8779.83	8144.89
611	8244.36	8493.58	8036.76	4654.1	4785.13	4397.07	9342.27	9285.61	9523.17	8108	9447.19	9002.12	8816.88	8625.57	8474.12	6969.03	8440.54	9543.24		611	8258.23	4612.1	9383.68	8852.43	8638.86	8317.6
612	8522.18	8825.99	8723.14	4648.79	4797.69	4527.6	9337.08	9699.39	9211.21	8153.41	9488.78	9185.32	8454.24	9258.82	8373.62	7171.32	8291.95	9203.94		612	8690.44	4658.03	9415.89	8942.5	8695.56	8222.4
613	9050.3	9076.63	9293.72	4754.23	4874.31	4365.19	9258.63	9481.16	9018.92	8221.07	10686.3	9132.51	8397.97	9253.32	8470.44	6803.08	8589.53	9411.52		613	9140.22	4664.57	9252.9	9346.64	8707.24	8268.05
614	9252.08	8751.5	9720.66	4793.62	4817.31	4545.05	9356.31	9262.43	9391.68	9825.84	10603	10244.1	8900.04	8963.09	9020.75	7157.97	9053.79	8902.38		614	9241.42	4718.66	9336.81	10224.3	8961.3	8371.38
615	9089.91	9052.95	9595.75	5016.38	4893.78	4627.67	9513.35	9466.32	9490.4	9557.23	11747	10627.4	9208.63	9106.22	8780.85	7324.93	8910.22	9276.88		615	9246.2	4845.94	9490.02	10643.9	9031.9	8504.01
616	9313.75	8387.25	9035.54	5010.11	4946.48	4654.83	9435.11	9674.24	9472.85	11637.3	12178.9	9746.51	8780.7	9220.78	8535.66	7342.58	8519.17	8803.02		616	8912.18	4870.48	9527.4	11187.6	8845.71	8221.59
617	9153.68	8853.52	8871.66	4843.53	4965.91	4549.24	9171.5	9052.97	9463.6	10567.4	11043.9	8476	8679.52	8730.7	8337.77	6976.56	8232.55	8772.89		617	8959.62	4786.23	9229.36	10029.1	8582.66	7994
618	9043.63	8650.81	8542.31	4886.19	4911.93	4645.56	8987.73	9675.39	9430.31	9536.2	9761.15	8955.02	8619.62	9198.88	8791.74	7216.25	7740.4	8384.83		618	8745.58	4814.56	9364.47	9417.46	8870.08	7780.49
619	9696.8	8615.22	9178.01	5051.32	5036.46	4732.33	9403.71	9854.74	9612.23	9080.75	10460.1	10052.7	8980.01	9441.68	8922.11	7343.03	8003.51	8295.25		619	9163.34	4940.04	9623.56	9864.53	9114.6	7880.6
620	9297.31	8223.64	8978.49	4919.36	4914.04	4643	9147.46	9813.58	9681.38	8211.58	9915.06	9375.63	8542.68	9444.48	8797.56	7626.94	7533.56	8616.97		620	8833.14	4825.47	9547.47	9167.42	8928.24	7925.82
621	9100.4	8850	9393.19	4960.36	5033.04	4698.05	9275.23	9615.96	9802.78	9258.45	9122.64	9160.94	9064.71	9599.07	9164.92	7531.64	7927.97	8745.35		621	9114.53	4897.15	9564.66	9180.68	9276.23	8068.32
622	8657.43	8731.52	8767.29	4873.57	4992.24	4525.96	9123.16	9628.19	9680.09	8665.53	9552.51	8866.82	8989.36	9407.36	8997.45	7329.5	7843.36	8902.03		622	8718.75	4797.26	9477.15	9028.29	9131.39	8024.96
623	8940.3	9130.89	9024.21	4654.89	5188.31	4845.65	9289.12	9794.57	9660.32	8390.29	10869.6	10286.3	9244.67	9938.09	9189.13	7449.52	8003.26	9168.74		623	9031.8	4896.29	9581.34	9848.74	9457.3	8207.17
624	9137.74	8469.51	8221.14	4942.19	4930.56	4647.39	9002.56	9292.79	9847.28	7671.69	9504.3	10431.2	9373.97	9440.77	8912.74	7164.67	7911.77	8519.22		624	8609.46	4840.05	9380.88	9202.41	9242.49	7865.22
625	8413.88	9131.54	8430.09	4850.89	5190.67	4737.42	9548.52	9258.89	10347.7	7972.98	9879.98	11343.5	9304.22	9707.71	9164.95	7418.92	8244.36	9268.29		625	8658.5	4926.33	9718.38	9732.14	9392.29	8310.52
626	8483.62	8222.91	9415.11	4776.95	4906.17	4503.01	9057.58	9500.01	9648.43	8974.57	10978.1	11253.8	8836.27	9278.73	9556.07	6754.49	7990.17	8709.24		626	8707.21	4728.71	9402.01	10402.1	9223.69	7817.97
627	9074.58	8122.09	9557.74	4428.93	4997.55	4760.4	9121.23	9289.67	9361.18	8128.75	11377.2	10747.6	8899.43	9234.99	9037.32	6957.01	7910.98	8596.39		627	8918.14	4728.96	9257.36	10084.5	9057.25	7821.46
628	8766.37	8374.95	9524.33	4776.13	5129.48	4631.39	9238.59	9030.56	9278.12	7642.46	12252.1	11773.3	9064.9	9172.84	9160.86	7219.48	7956.9	9066.48		628	8888.55	4845.67	9182.42	10555.9	9132.87	8080.95
629	8714.12	8548.93	9107.25	4841.49	5038.88	4500.1	9285.44	9881.21	9089.22	9514.19	12262.9	12043.1	9322.85	9529.61	9503.39	7112.89	8013.75	8700.73		629	8790.1	4793.49	9418.62	11273.4	9451.95	7942.46
630	8622.95	8381.96	8931.26	4958.85	4859.12	4631.56	9139.52	9754.3	8834.98	12017.7	10688.9	11443.2	9090.71	8525.81	8960.09	7251.37	8088.22	9071.9		630	8645.39	4816.51	9242.93	11383.2	8858.87	8137.16
631	9164.78	8649.72	9301.26	4845.75	5171.19	4676.45	9327.89	9708.11	8973.34	11369.2	10170.1	10355.3	9139.76	9323.68	9288.35	7294.38	8512.06	9439.86		631	9038.59	4897.8	9336.45	10631.5	9250.6	8415.43
632	9042.25	8450.58	8740.58	4943.85	4878.86	4726.82	9022.42	9257.04	8974.77	10024.3	8792.8	8056.15	8757.62	9261.65	8513.8	7031.01	8287.7	9099.97		632	8744.47	4849.84	9084.74	8957.76	8844.35	8139.56
633	9363.29	8460.2	9079.34	4855.23	5048.7	4608.94	9094.2	9326.14	9042.6	9857.99	9634.29	9163.03	8561.36	9296.74	8563.06	7241.76	8529.34	8750.83		633	8967.61	4837.62	9154.31	9551.77	8807.05	8173.98
634	9397.99	8699.7	9566.69	4739	5042.98	4590.91	9054.63	8801.02	8897.19	9035.08	10355.9	9564.32	8423.01	8706.03	8323.6	6957.85	8269.45	8564.37		634	9221.46	4790.96	8917.61	9651.76	8484.21	7930.56
635	9550.69	8542.59	9029.02	4936.57	5084.87	4574.35	9117.69	9225.44	9270.11	8995.22	9119.32	10102	8904.1	8927.08	8929.1	6955.35	7889.94	8973.56		635	9040.77	4865.26	9204.41	9405.51	8920.09	7939.61
636	9102.96	8254.36	9237.39	4840.34	5054.63	4656.14	9139.84	8866.99	9065.9	8761.89	9984.92	9705.53	9365.95	9269.71	9668.63	6908.88	7740.54	8722.83		636	8864.9	4850.37	9024.24	9484.11	9434.76	7790.75
637	8888.44	8944.94	8945.34	4894.26	5090.32	4656.38	8886.17	9229.81	9073.44	7738.51	10741.3	9814.98	9068.67	9155.68	9132.07	6978.72	7726.47	8897.94		637	8926.24	4880.32	9063.14	9431.6	9118.81	7867.71
638	8431.13	8602.14	8323.04	4798.84	5059.67	4552.2	8886.58	9201.11	9089.83	7700.81	9553.23	9898.25	8841.76	9286.49	8542.76	6891.22	7638.05	8744.08		638	8452.1	4803.57	9059.17	9050.76	8890.34	7757.78
639	7914.23	8308.1	8859.38	4859.36	5019.45	4567.36	8862.07	8867.19	9065.75	7430.77	10712.6	10148.1	8949.13	9488.86	8628.19	6919.82	7824.3	8967.7		639	8360.57	4815.39	8931.67	9430.48	9022.06	7903.94
640	9407.28	8168.25	9484.84	5240.13	5116.25	4701.52	9222.77	8896.16	9274.83	9481.58	12874.7	9959.98	9277.1	8929.37	8608.53	6868.61	7907.34	8736.01		640	9020.13	5019.3	9131.25	10772.1	8938.33	7837.32
641	8865.71	8139.24	9282.15	4816.98	4958.9	4690.27	8975.3	8711.39	8994.58	8837.14	12835	10540.8	9175.44	9776.3	8348.12	6883.64	7417.88	8780.44		641	8762.37	4822.05	8893.76	10737.7	9099.95	7693.99
642	8630.96	8339.19	8639.72	4947.37	5028.26	4757.04	9083.96	8747.51	8876.35	9145.94	11879.9	10495.1	8930.93	9618.66	8747.47	6943.2	7847.76	8349.69		642	8536.62	4910.89	8902.61	10507	9099.02	7713.55
643	8705.72	8006.2	8708.51	4593.18	4883.4	4714.89	8744.81	9140.52	8865.07	10014.8	10144	11000.6	9221.77	9407.25	8342.98	7005.21	7398.45	8334.44		643	8473.48	4730.49	8916.8	10386.5	8990.67	7579.37
644	8819.67	8363.01	8797.29	4979.43	4960.03	4699.58	9040.82	9109.49	8996.38	12207.7	8751.76	11347.4	8815.75	9360.52	8528.71	6922.63	7662.07	8357.82		644	8659.99	4879.68	9048.9	10769	8901.66	7647.51
645	8801.66	8390.67	8415.32	5124.8	4851.84	4790.7	8872.68	9180.59	9284.5	11853.5	9769.41	11544.1	9140.66	9116.27	8666.09	6730.02	7385.28	8317.25		645	8535.88	4922.45	9112.59	11055.7	8974.34	7477.51
646	9493.82	8151.98	8802.46	4939.4	4892.7	4679.23	8964.01	9225.88	9304.58	9320.94	10997.4	11091.1	8791.73	9040.6	9007.9	6912.42	7402.16	8236.04		646	8816.09	4837.11	9164.82	10469.8	8946.74	7516.87
647	9752.42	8323.85	8869.4	4994.16	4920.29	4710.33	8846.21	9233.85	9328.9	9254.74	9132.92	10766.1	9012.39	8932.29	8509.49	7075.45	7425.89	8449.23		647	8981.89	4874.93	9136.32	9717.94	8818.05	7650.19
648	9586.17	8682.53	8514.35	4984.91	4919.47	4664.14	8910.11	9441.83	9185.52	8852.66	8196.27	10133.7	8661	9191.62	9130.63	7029.61	7432.69	8385.5		648	8927.68	4856.17	9179.15	9060.88	8994.41	7615.93
649	8335.73	8870.22	8066.79	5031.05	4929.68	4437.3	8704.54	9046.01	9204.4	8304.31	8563.02	10347.1	9173.69	8885.74	8899.99	6921.51	7151.3	8330.08		649	8424.25	4799.34	8984.98	9071.46	8986.47	7467.63
650	8068.51	8714.58	8093.99	4918.37	5050.39	4575.58	8995	8548.58	8684.18	7594.57	9125.54	11523.3	8831.83	9993.23	9016.99	6780.43	7448.27	8276.65		650	8292.36	4848.11	8742.59	9414.48	9280.69	7501.78
651	7675.65	8206.43	9115.46	4925.22	4963.84	4459.38	8970.57	9353.38	8766.31	7055.48	8948.07	10803.5	9125.86	9143.87	9294.52	6833.69	6901.32	8373.66		651	8332.51	4782.81	9030.09	8935.67	9188.08	7369.56
652	8751.26	8297.17	8847.19	4468.23	4977.89	4560.98	8959.27	8858.93	8511.98	6876.79	9118.96	9743.5	8992.77	9583.59	9012.91	6580.41	7304.53	8004.59		652	8631.87	4669.03	8776.73	8579.75	9196.42	7296.51
653	9329.81	8000.55	9202.27	4554.66	5097.38	4718.64	9177.81	9000.37	8810.3	7786.37	12773.2	8789.51	9184.65	10544.6	8837.03	6653.72	7776.25	8539.64		653	8844.21	4790.23	8996.16	9783.05	9522.11	7656.54
654	8717.21	7991.81	9138.71	4759.88	4968.88	4528.9	8720.04	8993.58	8628.05	8154.12	15543	8957.25	9060.25	9426.02	8835.93	6768.91	8006.17	8404.81		654	8615.91	4752.55	8780.56	10884.8	9107.4	7726.63
655	8638.57	7439.92	8526.39	4643.65	5052.07	4469.77	8687.25	8974.79	8424.03	9043.03	14918.8	9996.52	8903.55	9911.7	8366.33	6667.19	7744.15	8538.32		655	8201.63	4721.83	8695.36	11319.4	9060.53	7649.88
656	8477.96	7620.03	8356.64	4925.66	5020.94	4541.57	8690.47	8934.29	8766.01	9470.2	15137	10543.8	8668	9941.72	8723.52	6548.56	7744.94	8612.72		656	8151.54	4829.39	8796.92	11717	9111.08	7635.41
657	8560.96	8113.02	7870.55	4658.15	5022.24	4586.16	8858.48	8817.16	8766.73	10447.6	15436.5	10814	8724.97	10379	8354.89	6729.33	7623.77	8492.74		657	8181.51	4755.52	8814.12	12232.7	9152.95	7615.28
658	9231.98	7982.08	9147.58	4913.88	5083.73	4556.02	8644.22	9080.69	8811.57	12941.5	10812.2	11577.8	8971.65	9657.33	8315.44	6537.79	7353.99	8574.35		658	8787.22	4851.21	8845.49	11777.1	8981.47	7488.71
659	9198.4	8205.41	8261.45	4878.55	5043.05	4576.35	8824.53	8650.24	8759.81	12177	8694.95	12107	9019.54	9369.94	8488.64	6687.05	7351.81	8144.21		659	8555.08	4832.65	8744.86	10993	8959.37	7394.36
660	9599.98	8163.31	8254.16	4806.34	4963.89	4612.66	8844.1	8656.11	8667.98	10285.1	9110.51	12643.2	8795.55	9272.87	8408.61	6658.66	7292.33	8223.74		660	8672.48	4794.3	8722.73	10679.6	8825.68	7391.57
661	9027.27	8940.41	8840.51	4890.32	5090.42	4837.1	8715.83	9058.32	8776.03	9412.57	8421.53	13123.5	8917.6	9473.1	9068.95	6682.22	7227.81	8507.16		661	8936.06	4939.28	8850.06	10319.2	9153.22	7472.4
662	8579.15	8296.52	8947.05	4934.72	5054.56	4581.1	8555.69	9102.61	8611.62	10055.6	7892.28	11985.5	9190.93	9263.25	8533.31	6629.5	7118.25	8284.74		662	8607.57	4856.79	8756.64	9977.77	8995.83	7344.16
663	8312.49	8240.97	8866.21	4815.72	4909.94	4668.51	8622.74	9067.8	8738.85	8656.86	7210.61	10804.1	8839.2	9096.97	8536.67	6815.29	7037.9	8029.71		663	8473.22	4798.05	8809.79	8890.52	8824.28	7294.3
664	9120.3	8214.69	8438.29	5066.64	4801.36	4647.69	8684.23	8870.32	8612.66	7295.59	7818.8	10551.2	8733.13	9196.42	7965.41	6402.64	6926.1	8368.15		664	8591.09	4838.56	8722.41	8555.19	8631.65	7232.3
665	9130.35	8457.6	8829.91	5277.31	4960.64	4811.77	8840.27	9227.48	8998.49	7884.81	8327.53	10567.9	9291.25	8953.33	8180.9	6941.4	7127.68	8758.44		665	8805.95	5016.57	9022.08	8926.74	8808.49	7609.17
666	8238.34	7689.7	8286.63	5108.43	4761.52	4555.64	8547.2	9012.33	8378.73	7108.61	7801.64	10602.3	9165.12	9266.88	7840.95	6463.48	6987.81	8480.57		666	8071.56	4808.53	8646.09	8504.17	8757.65	7310.62
667	8307.51	8046.57	8384.48	5119.31	5099.62	4679.92	8825.3	9318.67	8799.88	7309.43	9182.79	10475.8	9085.95	9970.53	8234.94	6662.82	7296.04	8417.04		667	8246.19	4966.28	8981.28	8989.34	9097.14	7458.63
668	8236.62	8276.1	8126.86	4940.6	4924.17	4609.19	8527.46	8887.73	8309.52	7649.28	10138.4	9371.42	8782.99	9380.57	7499.49	6617.44	6947.62	7840.01		668	8213.2	4824.65	8574.9	9053.02	8554.35	7135.02
669	9571.88	8196.1	8671.92	4957.24	4942.84	4666.04	8412.59	8614.05	8289.23	9799.27	14288.2	9109.62	9055.08	10051.7	7452.45	6511.68	7612.71	7978.18		669	8813.3	4855.37	8438.62	11065.7	8853.09	7367.52
670	9803.13	8205.34	8784.51	5006.85	4884.55	4528.89	8690	8673.69	8354.41	8770.09	16289.6	9991.4	9024.45	9704.51	7208.3	6249.55	7642.55	8157.57		670	8930.99	4806.76	8572.7	11683.7	8645.75	7349.89
671	9821.56	8475.5	8453.38	4735.9	4943.96	4500.63	8650.12	8792.16	8577.67	8797.25	13184.5	10133.2	9035.53	10180.8	8078.49	6421.39	7543.92	7997.06		671	8916.81	4726.83	8673.32	10705	9098.28	7320.79
672	9082.48	8548.4	8373.33	4934.33	5027.34	4551.58	8669.39	8315.01	8415.01	11371.1	11013.1	10157.9	9074.79	10304	9182.19	6650.93	7205.8	7886.3		672	8668.07	4837.75	8466.47	10847.4	9520.34	7247.68
673	8746.81	8602.74	7719.8	4866.03	4966.23	4653.99	8483.33	8623.01	8301.66	12204.3	9846.2	11197.1	9506.68	9765.48	9217.05	6249.98	7493.78	7738.69		673	8356.45	4828.75	8469.33	11082.5	9496.4	7160.82
674	8036.85	7907.33	8538.54	4802.59	4989.81	4631.93	8341.78	8376.08	8154.52	14203.6	9119.81	9980.03	8928.91	8906.85	8685.18	6482.8	6816.08	7715		674	8160.91	4808.11	8290.79	11101.1	8840.32	7004.62
675	8286.08	8554.38	9141.72	5124.12	5151.87	4795.17	8545.56	9073.05	8441.98	13549.7	8043.78	10699.2	9152.9	9658.97	8586.42	6655.85	7492.36	8118.14		675	8660.73	5023.72	8686.86	10764.2	9132.76	7422.12
676	8245.43	8268.46	9695.1	5072.25	5199.36	4882.61	8678.48	9285.07	8335.4	14394.1	8159.91	13004.6	9456.99	9148.39	9260.85	6910.24	7177.52	8197.05		676	8736.33	5051.41	8766.32	11852.9	9288.75	7428.27
677	9678.14	7880.67	8690.19	4983.19	4994.6	4750.72	8274.11	8987.82	8186.43	10856	8303.92	11892.7	8978.48	8882.68	9678.76	6557.16	7046.42	7939.12		677	8749.67	4909.5	8482.79	10350.9	9179.97	7180.9
678	8695.35	7876.25	8276.96	4798.48	4956.75	4761.95	8403.62	9116.14	7986.45	9017.75	7260.11	12268.2	9306.44	9401.13	9484.73	6250.64	6981.9	7593.09		678	8282.85	4839.06	8502.07	9515.36	9397.43	6941.87
679	8403	8514.86	7871.86	4884.13	4956	4610.38	8101.14	8537.4	8163.82	8018.1	7561.06	11811.5	8790.64	9356.11	9689.73	6244.04	6518.02	7545.57		679	8263.24	4816.83	8267.45	9130.24	9278.83	6769.21
680	8877.74	8563.05	7802.7	4946.5	4970.72	4637.02	8171.15	8634.69	8114.16	8330.73	8436.41	10651	8588.7	9540.23	8773.26	6259.35	6966.4	7624.59		680	8414.5	4851.42	8306.66	9139.39	8967.4	6950.11
681	8571.56	8410.5	7528.21	4834.42	4955.36	4525.33	8474.58	8870.15	7980.27	7920.71	8862.26	10138.4	8864.74	9294.65	8645.36	6210.46	6520.64	7759.98		681	8170.09	4771.7	8441.66	8973.8	8934.92	6830.36
682	9363.47	8205.78	8383.9	4801.87	4979.1	4542.07	8191.57	8813.81	8475.92	7294.06	9194.22	12477.9	8966.34	9499.21	8287.27	6077.7	6786.37	7573.09		682	8651.05	4774.35	8493.77	9655.4	8917.61	6812.39
683	9779.72	7721.06	8694.6	4750.24	5127.16	4637.43	8274.26	8732.47	8398.4	7439.13	12195.9	12533.4	8940.33	9937.25	8096.52	6059.73	6726.3	7573.77		683	8731.8	4838.28	8468.38	10722.8	8991.37	6786.6
684	9355.69	7371.62	8457.46	4694.38	4979.59	4424.09	8135.75	8579.83	8048.55	8076.89	13850.8	10954.5	9048.45	9844.85	7725.14	6105.95	6693.45	7436.86		684	8394.92	4699.35	8254.71	10960.7	8872.81	6745.42
685	8670.88	7854.76	8248.6	4973.35	5026.89	4521.5	8375.89	8386.9	7864.15	8768.03	13223	11173.9	8932.11	9978.37	7929.69	6172.61	6640.24	7779.29		685	8258.08	4840.58	8208.98	11055	8946.73	6864.05
686	7977.63	7937.23	7938.62	5104.52	5023.18	4606	8281.9	8969.22	7885.7	9975.94	13205.6	10508.6	9185.05	9256.81	7863.44	6089.03	7136.82	7873.47		686	7951.16	4911.23	8378.94	11230.1	8768.43	7033.11
687	7850.67	7837.25	7664.66	4830.58	5073.86	4474.6	8295.53	8554.17	7774.49	11387.4	12091.2	10156.6	9145.17	8997.02	8019.44	6035.5	7041.62	7746.12		687	7784.19	4793.01	8208.06	11211.7	8720.54	6941.08
688	8269.1	7907.57	8308.71	4794.62	4936.69	4479.35	8190.62	8194.25	7789.95	13718.7	10263.7	10584.7	9087.92	8993.05	7370.2	6208.96	7186.33	7684.43		688	8161.79	4736.89	8058.27	11522.4	8483.72	7026.57
689	8755.14	7818.87	8823.63	5067.81	5108.73	4627.14	8415.18	8531.11	8093.18	14822.7	9225.25	10248.2	9030.31	9310.45	7304.7	6394.91	7144.79	7876.34		689	8465.88	4934.56	8346.49	11432.1	8548.49	7138.68
690	8546.48	7981.06	8998.84	4941.11	4900.63	4623.18	8144.13	8390.62	7709.13	12591.9	8087.83	10475.1	9253.92	9019.56	6739.41	6477.58	7106.3	7870.92		690	8508.8	4821.64	8081.29	10384.9	8337.63	7151.6
691	8631.84	8506.74	8156.88	4819.53	4953.08	4596.46	8028.89	8284.34	7861.53	8913.24	7842.3	10955.8	9166.75	8484.36	6675.27	6344.73	6834.33	7528.05		691	8431.82	4789.69	8058.25	9237.11	8108.79	6902.37
692	8665.09	8264.32	8093.23	4874.07	4977.16	4514.36	8023.09	8053.61	7706.21	8232.72	7281.71	10671.1	8695.27	8981.22	7024.13	6210.62	6639.6	7924.73		692	8340.88	4788.53	7927.64	8728.53	8233.54	6924.98
693	8993.37	8004.09	7691.85	4814.65	4993.87	4641.2	8013.23	8577.49	7855.09	7260.36	8373.27	11785.2	8747.02	9028.05	8155.3	5899.33	6538.06	7802.79		693	8229.77	4816.57	8148.6	9139.63	8643.46	6746.72
694	8410.27	7856.14	7165.99	4938.07	4987.44	4583.25	8124.69	8369.88	7594.02	7569.72	8182.79	12281.5	8915.78	9159.62	8706.42	5982.68	6107.49	7890.65		694	7810.8	4836.25	8029.53	9344.66	8927.27	6660.27
695	8689.76	7364.31	7359.59	4809.08	5044.84	4464.83	8016.79	8377.67	7636.93	7593.56	8381.08	13762.8	8688.63	9293.23	8217.94	5888.44	6081.04	7646.43		695	7804.55	4772.92	8010.46	9912.46	8733.27	6538.64
696	8915.81	7581.64	7918.35	4958.19	5105.6	4508.57	7972.43	8493.54	7482.01	8797.88	7535.22	11141.7	8960.41	10136.8	8006.91	5819.47	6407.88	7798.69		696	8138.6	4857.45	7982.66	9158.26	9034.72	6675.35
697	8285.92	7844.93	8871.73	5031.48	5006.55	4561.83	8205.62	8484.59	7693.74	8495.42	8300.31	9700.75	8640.23	10611.4	8842.94	5749.32	6104.63	7081.49		697	8334.19	4866.62	8127.98	8832.16	9364.84	6311.81
698	7897.67	7830.4	8726.48	4859.05	5034.34	4517.91	8091.1	8560.04	7734.69	7637.24	9054.47	9684.49	8886.93	9626.28	8881.3	5703.22	6498.86	6960.11		698	8151.52	4803.77	8128.61	8792.07	9131.5	6387.4
699	8216.7	7625.76	7456.76	4787.81	5025.48	4509.92	7884.24	8303.86	7568.74	7566.2	10099.2	10436.5	8947.41	8925.52	8538.46	6070.44	6285.18	7367.49		699	7766.4	4774.4	7918.94	9367.3	8803.79	6574.37
700	9063.4	7481.23	7259.17	4886.8	4915.06	4288.23	7707.74	8282.53	7561.17	7955.86	8233.42	12984.3	8966.53	8910.85	9453.03	5823.43	6452.77	7350.63		700	7934.6	4696.7	7850.48	9724.53	9110.14	6542.28
701	9646.15	8269.86	7804.64	4868.14	5040.76	4507.61	7767.09	8038.52	7782.11	8866.28	7896.96	11353.5	9180.7	9476.91	9502.68	5716.3	6391.73	7078.07		701	8573.55	4805.5	7862.57	9372.25	9386.76	6395.37
702	8572.57	8462.5	8315.75	4968.58	5029.5	4719.62	7821.42	8146.38	7836.5	10246.4	9210.94	10981.8	9198.5	10149.9	8699.35	5944.93	6941.36	7434.04		702	8450.27	4905.9	7934.76	10146.4	9349.25	6773.44
703	8980.06	8146.5	8653.33	4790.3	5054.26	4510.6	7728	8356.38	7521.76	11087.1	11088.2	10109.5	8779.66	9413.4	8343.9	5942.55	7145.37	7173.01		703	8593.3	4785.06	7868.71	10761.6	8845.65	6753.64
704	8377.59	7871.64	8429.07	4748.43	4920.6	4428.94	7249.67	7818.05	7543.56	12849.9	13282.2	9897.53	8768.27	9132.42	7424.59	6004.46	6630.96	7477.55		704	8226.1	4699.32	7537.09	12009.9	8441.76	6704.33
705	8077.77	7772.33	8023.37	4656.09	4876.67	4545.97	7592.33	8010.34	7009.97	14706.9	15593.5	10368.5	8832.7	8967.96	7284.84	5924.76	6254.38	7247.76		705	7957.82	4692.91	7537.55	13556.3	8361.83	6475.64
706	8476.05	7315.27	7824.27	4729.41	4930.52	4538.65	7601.44	8042.44	7340.77	15309.2	15046.1	11695.5	9165.25	9037.11	7599.25	5826.45	6256.22	7205.86		706	7871.86	4732.86	7661.55	14016.9	8600.54	6429.51
707	9027.51	7491.22	7411.25	4797.47	4874.06	4455.32	7765.12	7926.52	7357.63	12503.3	14254.8	12947.9	9115.16	9393.36	7237.16	5876.4	6183.15	7506.98		707	7976.66	4708.95	7683.09	13235.3	8581.89	6522.17
708	8745.17	7768.59	7411.93	4729.31	4970.17	4366.11	7866.28	8198.97	7460.99	9302.28	11883.5	12545.7	8550.49	9294.52	7765.21	5674.35	6074.05	7554.88		708	7975.23	4688.53	7842.08	11243.8	8536.74	6434.43
709	8161.01	7595.43	8714.64	4739.16	4957.4	4462.06	7802.53	8282.89	7441.05	9746.65	9784.31	12046.9	8905.05	9975.12	7542.47	5765.22	6023.95	7552.38		709	8157.03	4719.54	7842.16	10525.9	8807.55	6447.18
710	8094.63	7564.4	9010.85	4607.58	4895.3	4447.48	7614.35	7791.71	7288.57	9461.47	8981.65	11109.2	8726.84	10762.7	7254.84	5590.36	6097.29	6928.99		710	8223.3	4650.12	7564.88	9850.78	8914.8	6205.55
711	7808.75	7397.21	7632.19	4799.76	4614.75	4418.81	7511.81	8146.81	7137.22	8385.61	9818.65	10942.5	8705.8	9596.66	7249.7	5577.13	6199.39	7210.2		711	7612.72	4611.11	7598.62	9715.58	8517.39	6328.91
712	9057.84	7721.12	8529.25	4990.45	4915.48	4702.03	7912.66	8106.15	7450.29	9005.11	9208.12	10452.4	8374.65	9340.35	7047.63	5545.01	6498.89	7233.25		712	8436.07	4869.32	7823.03	9555.2	8254.21	6425.71
713	8762.07	7815.48	8369.95	4855.01	4791.26	4642.75	7539.53	8002.47	6865.26	8992.36	8366.23	11474.2	8784.5	8789.94	6905.88	5651.66	6136.25	7017.7		713	8315.84	4763.01	7469.09	9610.93	8160.11	6268.54
714	8726.95	8074.11	8483.78	4681.64	4782.23	4624.25	7731.15	7436.81	7303.27	7908.64	8501.47	10468.2	8846.91	9395.25	6570.72	5311.09	6282.52	6842.94		714	8428.28	4696.04	7490.41	8959.45	8270.96	6145.52
715	8087.94	7537.62	7751.98	4668.29	4796.95	4657.35	7510.26	7942.98	7378.59	7934.23	7995.42	10244.5	9221.49	9802.77	6220.35	5762.61	6817.99	7063.28		715	7792.51	4707.53	7610.61	8724.72	8414.87	6547.96
716	8502.14	7444.99	7681.11	4636.68	4876.18	4514.73	7605.53	7697.81	7418.29	7962.49	7856.29	10188.7	9096.82	9030.45	7240.9	5873.67	6893.36	6804		716	7876.08	4675.86	7573.88	8669.16	8456.06	6523.68
717	8895.17	8322.49	7595.81	4721.61	5159.27	4661.54	8060.84	8189.23	7765.21	9997.26	9414.56	10733.1	9688.46	10081.7	9676.28	6105.31	6845.57	7591.63		717	8271.16	4847.47	8005.09	10048.3	9815.49	6847.5
718	8576.61	7598.78	7168.06	4631.32	4935.76	4514.51	7713.71	8379.01	7266.26	11095.5	10267.8	10716.7	9134.18	9523.11	10181.8	5558.13	6291.68	7050.76		718	7781.15	4693.86	7786.33	10693.3	9613.02	6300.19
719	7836.96	7431.71	7468.06	4454.09	4912.66	4306.21	7613.48	8058.72	7399.62	11570.6	9078.96	10146.8	8888.32	8997.08	8288.49	5537.96	5917.7	6998.75		719	7578.91	4557.66	7690.61	10265.4	8724.63	6151.47
720	8194.68	8385.87	8510.76	4882.5	4984.68	4406.28	7821.46	8241.98	7362.67	13362	9028.82	12048.8	8999.39	9140.8	8261.76	5799.15	6232.43	7296.99		720	8363.77	4757.82	7808.7	11479.9	8800.65	6442.86

## Sheet: Fig. 1a inset
Fig. 1a inset	Time to 50% RFU
Samples	Set 1	Set 2	Set 3
Only Rnq1	356.7	373	364.1
Sis1-WT + Rnq1	515.2	521.6	536.1
Sis1-F106L + Rnq1	500.2	504.6	510.5
Sis1-N108L + Rnq1	483.6	490.3	486.8
Sis1-D110Δ + Rnq1	513.9	515.8	518
Sis1-F115I + Rnq1	421	401.5	403.3

## Sheet: Fig. 1c
Fig. 1c		15 min			30 min			60 min			90 min
Samples	Set 1	Set 2	Set 3	Set 1	Set 2	Set 3	Set 1	Set 2	Set 3	Set 1	Set 2	Set 3
Sis1-WT	3041150	2565528	2712299	3935259	3913660	3604669	4271554	4241781	4526071	4807448	4300098	5104956
F106L	1378434	1781832	1932950	2465328	2566152	2826563	2916806	2610372	2977977	3038743	3094256	3172263
N108L	1990189	1414569	1350033	2055935	2141546	2171596	2675780	2525543	2758111	2803881	2724942	3337528
D110Δ	1800744	1808837	1000861	2270677	2354420	2322119	2739088	2259722	2714804	2563901	2608047	3165593
F115I	1735313	1214712	1373465	2148401	2419811	2579051	2752910	2072245	2497170	2850910	2833780	3236594
Luciferase + Ssa1 only	1901017	1694890	1815483	1684481	1879098	2045093	1998002	1872841	2113956	1710127	1587364	2469807

## Sheet: Fig. 2c
Fig. 2c
Fibers + Chaperones		Very weak Rnq1						Weak Rnq1					Medium Rnq1					Strong Rnq1
(as % age)	Plate 1	Plate 2	Plate 3	Plate 4	Plate 5	Plate 1	Plate 2	Plate 3	Plate 4	Plate 5	Plate 1	Plate 2	Plate 3	Plate 4	Plate 5	Plate 1	Plate 2	Plate 3	Plate 4	Plate 5
Rnq1 only	50	66.6667	66.6667	54.7619	52.381	16.6667	9.52381	9.52381	26.1905	23.8095	14.2857	9.52381	16.6667	11.9048	16.6667	19.0476	14.2857	7.14286	7.14286	7.14286
Rnq1 + Sis1	19.0476	19.0476	35.7143	2.38095	14.2857	35.7143	11.9048	9.52381	23.8095	38.0952	28.5714	42.8571	45.2381	57.1429	45.2381	16.6667	26.1905	33.3333	16.6667	2.38095
Rnq1 + Sis1-F106L	9.52381	7.14286	19.0476	14.2857	0	42.8571	33.3333	45.2381	42.8571	42.8571	35.7143	40.4762	28.5714	38.0952	38.0952	11.9048	19.0476	7.14286	4.7619	19.0476
Rnq1 + Sis1-F115I	23.8095	11.9048	11.9048	0	14.2857	33.3333	61.9048	59.5238	45.2381	59.5238	33.3333	19.0476	19.0476	30.9524	16.6667	9.52381	7.14286	9.52381	23.8095	9.52381

## Sheet: Fig. 3a-c
Fig. 3a						Fig. 3b						Fig. 3c
uM ATP/uM Hsp70/min						uM ATP/uM Hsp70/min						uM ATP/uM Hsp70/min														C	M
Samples	Set1	Set2	Set3	Set4		Samples	Set1	Set2	Set3	Set4		Samples	Set1	Set2	Set3	Set4										0.086	1.2949
Sis1-WT	0.0417535	0.0414189	0.0398486	0.0394882		Sis1-WT	0.0244947	0.0256317	0.0235201	0.0231024		Sis1-WT	0.0221045	0.02318	0.0230397	0.0233436
F106L	0.0170927	0.0145442	0.0161917	0.0141838		F106L	0.0161179	0.0147024	0.0171853	0.0147952		F106L	0.0203979	0.0184809	0.0213331	0.0192523
N108L	0.0127423	0.0099879	0.012176	0.00993642		N108L	0.0154914	0.0124284	0.0157234	0.0129621		N108L	0.0127765	0.0124959	0.0157923	0.01287
D110Δ	0.0167066	0.0130769	0.0166036	0.0134631		D110Δ	0.0182759	0.0162803	0.0183455	0.0170693		D110Δ	0.020094	0.0180367	0.0208889	0.018364
F115I	0.0150848	0.0114809	0.0150591	0.0126393		F115I	0.0189024	0.0166748	0.017835	0.0169764		F115I	0.0182938	0.0162365	0.0181769	0.0164469
Only Ssa1+Rnq1	0.00955029	0.00700183	0.0101681	0.00736222		Only Ssa1+Rnq1	0.0103864	0.00820513	0.0112217	0.00866922		Only Ssa1+Rnq1	0.0114439	0.00915276	0.0110932	0.00957357
Only Sis1 + Ssa1	0.0181481	0.0149304	0.0175046	0.0158313		Only Sis1 + Ssa1	0.010572	0.00931895	0.0110129	0.00934215		Only Sis1 + Ssa1	0.00957357	0.00653434	0.00908262	0.00697854
																										C	M
																										0.0954	1.4365
																										C	M
																										0.1105	1.4258

## Sheet: Fig. 4a-d
Fig. 4a
		Sis1 WT			Sis1-F106L			Sis1-N108L			Sis1-D110Δ			Sis1-F115I
Conc. (nM)	Set1	Set2	Set3	Set1	Set2	Set3	Set1	Set2	Set3	Set1	Set2	Set3	Set1	Set2	Set3
0	0	0	0	0	0	0	0	0	0	0	0	0	0	0	0
1	67.1	67.9	87.3	87.7	60.3	38.3	44.7	44.4	43.3	39.4	39.2	34.6	48	45.2	43
3	126	113.3	129.1	50.2	50.2	49.2	63.4	51.9	51.1	45	44.1	44.6	59.8	63.2	97
5	140.5	133.8	147.5	45.7	47.3	43.4	52.3	51.5	51.2	47.3	45.4	45.7	80	81.8	73.7
8	157.3	148.2	161.8	63.5	63.4	68.1	81.9	88.4	78.6	49.1	43.7	46.7	94.6	88.9	85.5
10	176.3	174.2	173.2	58.6	56.8	59.4	92.5	89.6	86.7	49.3	45.9	45.1	112.1	117.6	108.5
20	189.5	184.4	192.2	74.2	69.3	70.6	129.5	124.8	120.8	40.8	39.7	39.2	143.4	144.3	124.6
25	182.4	191.7	202.8	52.9	53.1	54.1	130.6	126.5	121.6	40.3	40.5	38.6	147.6	140.1	139.3
50	207.5	205.8	212.6	70.9	75.7	71.5	131.3	126.8	121.6	57.8	62.3	54.3	102.7	100.9	103.8
Fig. 4b
		Sis1 WT			Sis1-F106L			Sis1-N108L			Sis1-D110Δ			Sis1-F115I
Conc. (nM)	Set1	Set2	Set3	Set1	Set2	Set3	Set1	Set2	Set3	Set1	Set2	Set3	Set1	Set2	Set3
0	0	0	0	0	0	0	0	0	0	0	0	0	0	0	0
1	38	38.7	33.4	19.9	22.2	20.2	30.3	30.7	21.9	27.6	24.1	27.3	26.8	27.7	24.9
3	73.2	68.8	66.1	25.8	27.3	28.1	50.8	40.3	40.6	34.9	33.9	33.9	40.3	34.7	36.4
5	116.1	71	64.5	36.7	37.6	24	71.3	55.6	53.4	44.5	35.4	39.6	52.2	45	32.9
8	141.6	118.4	131.3	32.1	47.3	48.3	87.7	68.9	70.8	53	40.9	51.7	74.1	67.6	62.4
10	120.6	139.4	139.8	44.6	59.5	56.9	98.1	92.5	86.8	55	57.6	55.6	81.7	78.6	76.6
20	166.9	148.6	152.8	92.4	87.6	83.6	134.8	128.6	121.5	42.1	40.5	37.7	118.9	108.2	79
25	174	160.3	159.2	35.1	32.5	47.4	138.2	28.1	132.7	40.7	38.7	36	124.7	114.3	122.7
50	180.4	162	153.1	39	39.8	47.3	132.6	116.2	91.3	49.5	45.2	44.3	80.8	72.7	71
Fig. 4c
		Sis1 WT			Sis1-F106L			Sis1-N108L			Sis1-D110Δ			Sis1-F115I			BSA
Conc. (nM)	Set1	Set2	Set3	Set1	Set2	Set3	Set1	Set2	Set3	Set1	Set2	Set3	Set1	Set2	Set3	Set1	Set2	Set3
0	0	0	0	0	0	0	0	0	0	0	0	0	0	0	0	0	0	0
1	24.4	22.4	22.7	21.2	20.4	26.9	28.7	26	25.2	34.7	45.2	35.5	34	42	30.2	8.6	9.7	9.3
3	30.6	24.6	25.7	26.1	30	30.2	36.7	39	51	44.5	41.5	37.3	47	50.6	36.1	15.2	21.7	14.5
5	49.4	42.8	42	44.5	49.3	53	39.9	41.3	42.9	38.3	47.2	40.6	45.5	49.4	37.9	22.7	22	18.6
8	64.7	65.2	53.1	63.4	55.2	61.5	44.7	42.1	50.1	34.9	39.7	43.5	51.2	51.2	42.3	25.6	23.5	27.8
10	69.1	60.9	62.4	62.5	45.2	50.4	47.2	48.5	49.5	34.2	35.9	38.7	50.7	47.9	48.6	27.8	29	29.5
20	75.7	76.2	82.8	44.5	61.2	56.9	55.3	63.1	53.5	36.1	36	38.9	63.5	61.3	57.1	39.9	36	36.2
25	67.1	69.9	74.6	56.6	58.1	64.2	60.1	58.4	58.9	39	38	40.8	70.6	64.4	64.4	31.2	34.6	31.5
50	92.2	85	82.3	59.7	59.1	66.3	65.1	68.5	78.9	46.2	39.2	43.4	66.8	73.1	68.1	36.6	38.9	37.4
Fig. 4d
		Sis1 WT			Sis1-F106L			Sis1-N108L			Sis1-D110Δ			Sis1-F115I			Ssa1
Conc. (nM)	Set1	Set2	Set3	Set1	Set2	Set3	Set1	Set2	Set3	Set1	Set2	Set3	Set1	Set2	Set3	Set1	Set2	Set3
0	0	0	0	0	0	0	0	0	0	0	0	0	0	0	0	0	0	0
5	118.07	120.77	129.77	62.47	67.47	55.87	62.47	46.77	51.27	52.27	42.57	52.47	55.27	60.87	48.57	34.07	20.47	25.77
10	129.47	128.17	143.67	65.37	73.87	57.77	60.87	53.07	62.47	52.77	44.37	53.57	52.17	82.67	49.67	39.27	20.57	29.07
20	139.07	128.87	136.17	65.47	70.17	60.17	62.47	50.07	59.77	51.87	46.47	56.37	54.27	58.17	48.07	35.17	20.67	30.77
25	4.47	118.07	134.37	65.57	69.17	55.27	59.57	45.77	52.67	62.47	46.67	52.37	49.17	62.17	46.17	27.37	20.57	30.57
50	134.07	125.77	135.87	57.97	74.67	57.47	58.07	40.27	56.27	59.47	43.37	51.07	51.77	65.57	45.17	31.57	20.07	26.97
100	134.47	122.17	138.87	59.47	67.37	50.67	58.27	41.97	57.27	61.47	45.77	55.67	51.57	62.37	49.27	29.97	19.17	27.47

## Sheet: Fig. 5a-b
Fig. 5a Homodimerization					Fig. 5b Heterodimerization
Samples	Set 1	Set 2	Set 3		Samples	Set 1	Set 2	Set 3
Sis1-WT	54.1	60.7	57.3		Sis1-WT	82.8	93.1	99
F106L	23.4	30.3	19.6		F106L	62.9	57.2	55.8
N108L	25.2	41.3	31.1		N108L	57.3	43.5	57.6
D110Δ	14.3	24.5	12.5		D110Δ	61.9	45.9	56.1
F115I	30.8	35.3	27.5		F115I	57.9	49.2	64.5

## Sheet: Fig. 6a-b
Fig. 6a
Samples	Set1	Set2	Set3
Sis1-WT (0 uM) + F106L (0.03 uM)	0.00989209	0.0099365	0.0100697
Sis1-WT (0.03 uM) + F106L (0uM)	0.0275668	0.0276112	0.0281886
Sis1-WT (0.03 uM) + F106L (0.01 uM)	0.0269229	0.0250799	0.0264566
Sis1-WT (0.03 uM) + F106L (0.02 uM)	0.0246581	0.0230815	0.0237255
Sis1-WT (0.03 uM) + F106L (0.03 uM)	0.0216382	0.0199729	0.0223044
Sis1-WT (0.03 uM) + F106L (0.04 uM)	0.0182854	0.0160649	0.0177081
Sis1-WT (0.03 uM) + F106L (0.05 uM)	0.013467	0.0112021	0.015643
Sis1-WT (0.03 uM) + F106L (0.06 uM)	0.0111577	0.00884848	0.0109579
Sis1-WT (0.03 uM) + F106L (0.08 uM)	0.00689448	0.00571765	0.00742739
Fig. 6b
Samples	Set1	Set2	Set3
Sis1-WT (0 uM) + F115I (0.03 uM)	0.0108802	0.0103251	0.0106803
Sis1-WT (0.03 uM) + F115I (0uM)	0.029865	0.0274669	0.0283329
Sis1-WT (0.03 uM) + F115I (0.01 uM)	0.0243583	0.0227818	0.0247802
Sis1-WT (0.03 uM) + F115I (0.02 uM)	0.0246914	0.0223599	0.0247802
Sis1-WT (0.03 uM) + F115I (0.03 uM)	0.0232259	0.0178524	0.0212719
Sis1-WT (0.03 uM) + F115I (0.04 uM)	0.0177192	0.0161648	0.0194733
Sis1-WT (0.03 uM) + F115I (0.05 uM)	0.015743	0.0146549	0.0165201
Sis1-WT (0.03 uM) + F115I (0.06 uM)	0.00863753	0.00528466	0.00777156
Sis1-WT (0.03 uM) + F115I (0.08 uM)	0.00868194	0.00668354	0.00752731

## Sheet: Fig. 7a-c
Fig. 7a						Fig. 7b
Samples	Set1	Set2	Set3			Samples	Set1	Set2	Set3
Sse1+Sis1-WT	15.4954	9.63689	32.7964			Sse1+Sis1-WT	17.4258	47.5456	34.6754
Δsse1 +Sis1-WT	10.1186	47.9665	74.2339			Δsse1 +Sis1-WT	57.9707	45.7054	75.3798
Sse1+Sis1-F115I	59.1503	83.7148	93.0057			Sse1+Sis1-F106L	63.9383	80.8061	86.7109
Δsse1 +Sis1-F115I	23.6543	20.9801	46.8029			Δsse1 +Sis1-F106L	34.6987	36.2479	41.2206
Fig. 7c
	Sse1 + Sis1-WT									Δsse1 + Sis1-WT									Δsse1 + Sis1-WT + Sse1G233D									Sse1 + F115I									Δsse1 + F115I									Δsse1 + F115I + Sse1G233D
Time (min)	Set1	Set2	Set3	Set4	Set5	Set6	Set7	Set8	Set9	Set1	Set2	Set3	Set4	Set5	Set6	Set7	Set8	Set9	Set1	Set2	Set3	Set4	Set5	Set6	Set7	Set8	Set9	Set1	Set2	Set3	Set4	Set5	Set6	Set7	Set8	Set9	Set1	Set2	Set3	Set4	Set5	Set6	Set7	Set8	Set9	Set1	Set2	Set3	Set4
0	0	0	0	0	0	0	0	0	0	0	0	0	0	0	0	0	0	0	0	0	0	0	0	0	0	0	0	0	0	0	0	0	0	0	0	0	0	0	0	0	0	0	0	0	0	0	0	0	0
30	6241	6324	6379	5189	5519	5580	9411	9938	9755	6801	7128	7198	5819	6287	6287	6035	5736	6039	7920	8423	8097	6957	5210	4820	7443	7601	7716	4303	4493	4573	3302	3242	3457	6507	7031	7084	6269	9451	6521	10762	11477	11530	6041	6774	7152	11135	11644	11406	10677
60	19416	18889	19396	21394	21648	21247	25649	26503	27243	18634	18606	18622	19345	19238	19457	16110	16298	15978	24368	25327	24952	15461	15679	15222	17946	18659	17538	14023	13770	14208	11333	11431	11594	18590	17303	18956	16038	16217	16250	33057	30691	33954	16757	16277	18623	30827	31164	28752	37112
90	26894	27264	27998	36147	37189	37382	36410	37593	40142	25721	26275	25618	30773	29834	30260	23257	25059	24899	37027	36403	35787	22593	23355	22105	24759	26651	26368	22150	22762	23374	18794	19756	19618	28295	27936	31102	23470	24040	24958	42122	45374	45918	22585	23856	26324	37681	38986	40742	53560
120	30924	31615	33760	56313	56847	57311	48031	47322	51626	31344	30904	31767	39376	39304	40955	29374	31741	35407	47727	47509	45777	27563	28000	26272	31099	33758	32850	31643	31435	30648	30538	30111	30516	36485	39422	38470	30667	29324	30532	56781	54485	53768	28382	32127	28663	49041	48237	48318	69388
[truncated: 14 more columns]

## Sheet: Supplementary Figure 2a-g
Supplementary Figure 2a
Time (min)	unseeded+seeded			unseeded+seeded+Sis1-WT			unseeded+seeded+Sis1-F106L			unseeded+seeded+Sis1-N108L			unseeded+seeded+Sis1-D110Δ			unseeded+seeded+Sis1-F115I
0	0	0	0	0	0	0	0	0	0	0	0	0	0	0	0	0	0	0
10	588.146	329.161	385.162	774.965	567.151	684.526	461.555	632.451	650.331	766.064	595.455	864.625	462.405	556.424	601.081	761.404	639.348	664.432
20	789.64	511.022	507.059	718.406	669.811	732.574	463.748	588.769	654.58	527.543	669.668	751.874	496.104	637.749	679.899	752.186	702.523	654.803
30	1108.46	852.376	739.876	835.002	783.243	894.78	583.595	660.194	746.769	591.348	810.106	947.745	555.349	754.232	662.312	795.289	875.054	930.472
40	1602.25	1205.96	1150.11	1035.05	944.137	1128.99	763.651	918.412	858.068	901.851	1133.12	1225.65	771.17	873.96	851.039	998.938	1133.76	1132.06
50	1720.66	1506.76	1446.25	1203.2	1226.96	1282.39	852.427	1037.85	932.98	1185.37	1388.46	1609.24	859.42	972.755	988.719	1227.91	1351.62	1134.11
60	1776.6	1719.23	1687.19	1645.65	1446.23	1639.39	1064.44	1252.37	1150.69	1641.49	1618.87	1891.4	1076.75	1138.32	1138.24	1433.38	1537.49	1429.66
80	1846.11	1999.09	1857.73	2093.17	1887.93	2062.79	1447.13	1624.01	1420.11	2316.24	1997.59	2258.65	1400.25	1489.02	1442.86	1864.03	1974.47	1875.94
120	1999.26	2203.1	1962.19	2549.47	2540.37	2836.32	2133.36	2188.11	2090.44	2638.59	2638.41	3017.33	2156.75	2379.2	2047.72	2560.46	2617.87	2709.92
160	2038.66	2300.26	2161.3	2786.22	2697.15	3273.96	2510.78	2687.31	2628.33	2643.79	2770.07	3315.67	2683.86	2969.77	2714.28	2906.2	2888	3189.36
240	2019.87	2327.92	2277.35	2845.95	2715.79	3349.09	2655.78	2956.91	2933.85	3087.19	2988.62	3368.08	2842.5	3253.66	2854.42	3002.53	2971.54	3260.26
Supplementary Figure 2b
Time (min)	unseeded+seeded			unseeded+seeded+Sis1-WT			unseeded+seeded+Sis1-F106L			unseeded+seeded+Sis1-F115I			unseeded+seeded+Sis1-D110del			unseeded+seeded+Sis1-N108L
0	47.091	36.017	66.905	53.649	81.743	-1.487	51.323	-35.026	235.964	26.838	158.505	179.131	218.095	18.492	400.922	242.283	-79.851	97.62
24	-4.192	274.009	157.815	249.156	224.39	213.489	132.353	265.274	226.138	119.97	363.62	178.209	191.487	262.423	255.948	-1.99	7.681	-8.944
30	139.264	436.778	401.054	435.689	360.093	451.059	283.848	311.421	311.426	352.168	462.295	508.26	423.46	366.644	521.92	103.521	56.408	25.299
36	295.207	510.835	551.961	601.887	604.467	744.587	419.892	571.788	520.491	458.988	586.115	624.692	466.478	607.656	611.399	168.171	135.842	190.067
42	508.092	688.333	707.121	813.441	756.171	882.617	594.422	758.332	761.03	640.575	705.351	740.993	630.536	756.511	697.487	220.51	232.957	372.89
48	754.303	918.964	862.918	1117.86	1097.3	1184.84	931.074	997.843	896.749	860.238	940.799	1000.96	844.581	896.447	786.143	541.542	403.388	450.693
54	1143.5	1210.18	1329.22	1661.77	1500.35	1576.44	1219.48	1303.61	1188.19	1333.52	1293.76	1418.27	1082.97	1257.55	1135.68	554.793	643.466	671.345
60	1373.62	1485.67	1473.07	1994.02	1935.8	2031.3	1491.2	1654.03	1328.58	1527.16	1482.28	1505.64	1347.62	1533.55	1182.9	881.571	736.744	750.297
72	1938	2060.07	2076.23	2769.33	2421.17	2582.07	2286.02	2410.08	1775.91	2134.38	1927.03	2125.72	1907.14	2087.98	1628.11	899.823	1110.64	1059.53
90	2725.3	2901.14	3378.87	3789.88	3443.13	3719.54	3214.75	3127.92	2489.63	3107.11	2787.23	2727.72	2696.88	2939.52	1925.74	1868.72	2165.51	1751.97
120	3341.58	3870.75	4093.28	4971.19	3871.61	4543.24	3952.11	3738.24	3184.48	3821.05	3403.35	3391.08	3573.34	3999.03	2758.53	2755.01	3525.96	3111.02
150	3815.69	4286.33	4556.57	5708.82	4433.97	4931.28	3775.25	3812.02	3390.78	3742.99	3492.52	3427.67	3409.24	3751.75	2886.66	4017.93	4259.31	4082.37
180	4126.95	4712.59	4545.18	5557.85	4649.79	4643.13	4009.35	3226.26	3502.2	3759.23	3677.85	4289.56	3419.41	3589.72	3149.68	5194.64	4749.17	4924.34
240	4641.43	5731.56	4639.67	5490.51	5242.24	4718.55	3258.05	3335.99	4015.9	3352.51	4467.04	3964.89	3143.87	3433.33	3540.41	5356.25	4965.26	5335.6
Supplementary Figure 2c
Time (min)	unseeded+seeded			unseeded+seeded+Sis1-WT			unseeded+seeded+Sis1-F106L			unseeded+seeded+Sis1-F115I			unseeded+seeded+Sis1-D110del			unseeded+seeded+Sis1-N108L
0	348	348.763	373.327	256.179	324.729	213.899	233.783	149.613	93.971	20.416	121.291	170.19	118.476	275.265	92.349	185.082	353.581	206.881
24	-74.957	579.07	455.57	171.333	172.104	236.44	28.743	128.481	268.842	51.368	325.239	286.896	144.54	330.4	79.766	263.128	714.687	228.58
30	-21.528	428.651	378.346	173.301	205.234	283.315	38.782	230.804	258.912	95.805	262.075	379.491	125.16	318.879	-12.792	52.771	385.072	188.613
36	339.601	638.673	639.357	367.577	457.354	480.465	196.332	231.078	310.021	245.741	426.576	514.575	329.26	411.976	161.087	328.422	399.727	274.422
42	370.913	1011.44	695.777	517.992	510.867	566.068	382.24	348.049	328.9	476.296	492.109	547.495	392.65	492.668	327.903	248.141	375.697	324.246
48	611.903	862.003	969.297	857.32	709.528	908.458	700.482	694.656	649.989	631.504	761.172	749.444	691.856	898.162	642.031	392.945	555.71	501.352
54	724.203	1139.33	1053.89	783.364	762.628	890.829	644.877	820.502	679.382	684.057	867.664	900.454	853.867	1061.58	807.665	397.735	623.01	513.796
60	772.624	1141.23	1077.93	804.685	834.611	947.127	743.186	802.719	703.983	738.433	978.97	963.526	914.706	1170.64	890.745	550.188	799.423	614.773
72	918.123	1310.67	1285.31	1077.9	945.769	1087	951.87	875.436	953.475	869.562	1059.56	1034.29	1032.84	1335.01	1050.49	818.303	890.741	755.53
90	1173.67	1589.08	1397.45	1392.47	1167.37	1216.3	1238.5	996.294	1139.22	865.654	1146.29	1138.98	1049.09	1210.62	1005.26	648.891	877.045	832.006
120	2123.75	2678.58	2287.2	2560.51	2354.4	2315.76	2190.28	1795.69	1609.85	1723.93	1778.55	1801.59	1875.43	1738.82	1737.16	1201.4	1290.98	1277.3
150	2726.37	3788.15	2981.89	3368.91	2921.59	3094.49	3428.99	2805.09	1920.44	2511.93	2572.78	2457.88	2973.48	2193.47	2534.97	1487.85	1970.23	1646.1
180	2631.64	3169.14	3574.18	3396.58	3415.54	3592.03	3510.29	2830.72	2170.09	2924.14	2986.35	2722.75	3255.06	2439.25	2896.24	1714.51	2362.69	1948.73
240	3163.15	4084.25	3868.39	3688.68	3741.45	3560.05	3653.93	3492.38	2447.58	3018.86	3229.19	3313.29	2914.3	2438.04	2241.57	2584.39	3150.37	2515.76
Supplementary Figure 2d
Kapp KINETICS 18C		1/slope
	I	II	III
Only Rnq1	0.0625782	0.0248756	0.0355999
WT-Sis1	0.0393236	0.0222965	0.0155594
F106L	0.0270929	0.0113649	0.0160128
N108L	0.0453926	0.0142552	0.0216967
D110Δ	0.0294985	0.0186776	0.0136649
F115I	0.0309215	0.0143885	0.0196386
Supplementary Figure 2e
Kapp KINETICS 25C		1/slope
	I	II	III
Only Rnq1	0.0481	0.0279564	0.0353607
WT-Sis1	0.0581395	0.0382702	0.0461574
F106L	0.0769823	0.0503018	0.0608458
N108L	0.0373413	0.0289939	0.0326424
D110Δ	0.0735294	0.043122	0.0543626
F115I	0.0615006	0.0403063	0.0486973
Supplementary Figure 2f
Kapp KINETICS 37C		1/slope
	I	II	III
Only Rnq1	0.041876	0.0169895	0.0241721
WT-Sis1	0.0389712	0.0270124	0.0319081
F106L	0.0423908	0.0159286	0.0231562
N108L	0.0245881	0.015444	0.0189717
D110Δ	0.0401284	0.0183891	0.0252207
F115I	0.0273224	0.0155159	0.0197922
Supplementary Figure 2g
Samples	Set1	Set2
Sis1-WT	454684	567970
F106L	544832	583450
N108L	337541	699168
D110Δ	546314	594523
F115I	671184	800719
Luciferase + Ssa1 only	714573	832484

[truncated: 6 more sheets: Supplementary Figure 4a-c, Supplementary Figure 5, Supplementary Figure 6, Supplementary Figure 7a-b, Supplementary Figure 8a-d, Supplementary Figure 9a-c]
